# Supplementary material for: The dynamics of educational transformation: Empirical insights into how innovation, collaboration, and professional development influence digital resource usage across 81 countries
Source: PLoS One. 2026 Mar 4;21(3):e0341914. doi: 10.1371/journal.pone.0341914 (PMC12959698; doi:10.1371/journal.pone.0341914)
Supplement: S1 File — (XLSX) [file pone.0341914.s001.xlsx]

## Sheet: Table of Contents
Table of Contents
ACCESSFA	Access to money and financial products, financial activities (WLE)
ACCESSFP	Access to money and financial products, sources of money (WLE)
ACTCRESC	Creative school activities offered (WLE)
AGE	Student age in years
ALLACTIV	Extra-curricular activities offered (all) (WLE)
ANXMAT	Index mathematics anxiety
ASSERAGR	Assertiveness (agreement) (WLE)
ATTCONFM	Attitudes towards and confidence about financial matters (WLE)
ATTIMMP	Parents' attitudes towards immigrants (WLE)
BCREATSC	Beliefs about creativity (WLE)
BELONG	Index sense of belonging
BFMJ2	Index father occupational status
BMMJ1	Index mother occupational status
BODYIMA	Body image (WLE)
BSMJ	Index students' expected occupational status (SEI)
BULLIED	Student's experience of being bullied (WLE)
COGACMCO	Cognitive activation in mathematics:Encourage mathematical thinking Version B (WLE)
COGACRCO	Cognitive activation in mathematics:Foster reasoning Version B (WLE)
COOPAGR	Cooperation (agreement) (WLE)
CREATACT	Participation in Creative Activities Outside of School (WLE)
CREATAS	Creative Activities at school (WLE)
CREATEFF	Creative self-efficacy (WLE)
CREATFAM	Creative peers and family environment (WLE)
CREATHME	Creative Home Environment (WLE)
CREATOOS	Creative Activities outside of school (WLE)
CREATOP	Creativity and Openness to Intellect TBD (WLE)
CREATOPN	Creativity and Openness to Intellect (WLE)
CREATOR	Openness to creativity:Other's report (WLE)
CREATSCH	Creative school and class environment (WLE)
CREENVSC	Creative school environment (WLE)
CURIOAGR	Curiosity (agreement) (WLE)
CURSUPP	Index parental/guardian current support for learning at home
DIGDVPOL	Digital device policies at school (WLE)
DIGPREP	Preparedness for Digital Learning (WLE)
DISCLIM	Index disciplinary climate
DMCVIEWS	School diversity and multi-cultural views (WLE)
EDULEAD	Educational leadership (WLE)
EDUSHORT	Index shortage of educational material
EMOCOAGR	Emotional control (agreement) (WLE)
EMPATAGR	Empathy (agreement) (WLE)
ENCOURPG	School encouragement of parent or guardian involvement (WLE)
ESCS	Index of economic, social and cultural status (2022)
EXPO21ST	Exposure to Mathematical Reasoning and 21st century mathematics tasks (WLE)
EXPOFA	Exposure to Formal and Applied Mathematics Tasks (WLE)
EXPWB	Experienced Well-being (Previous Day) (WLE)
FAMCON	Index familiarity with mathematical concepts
FAMSUP	Family support (WLE)
FAMSUPSL	Family support for self-directed learning (WLE)
FEELLAH	Feelings about learning at home (WLE)
FEELSAFE	Feeling safe (WLE)
FLCONFIN	Confidence about financial matters (WLE)
FLCONICT	Confidence about financial matters using digital devices (WLE)
FLFAMILY	Parental involvement in matters of Financial Literacy (WLE)
FLMULTSB	Financial education in school lessons, multiple subjects (WLE)
FLSCHOOL	Financial education in school lessons (WLE)
FRINFLFM	Friends' influence on financial matters (WLE)
GRADE	Index relative grade compared to modal grade in country
GROSAGR	Growth Mindset (WLE)
HISEI	Index highest occupational status of parents
HOMEPOS	Home possessions (WLE)
ICTDISTR	Distress from online content and cyberbullying
ICTEFFIC	Self-efficacy in digital competencies (WLE)
ICTENQ	Use of ICT in enquiry-based learning activities (WLE)
ICTFEED	Support or feedback via ICT (WLE)
ICTHOME	ICT availability outside of school (WLE)
ICTINFO	Students' practices regarding online information (WLE)
ICTOUT	Use of ICT for school activities outside of the classroom (WLE)
ICTQUAL	Quality of access to ICT (WLE)
ICTREG	Views of regulated ICT use in school (WLE)
ICTRES	ICT Resources (WLE)
ICTSCH	ICT availability at school (WLE)
ICTSUBJ	Subject-related ICT Use During Lessons (WLE)
ICTWKDY	Frequency of ICT activity (weekday) (WLE)
ICTWKEND	Frequency of ICT activity (weekend) (WLE)
IMAGINE	Imagination and Adventurousness TBD (WLE)
INFOSEEK	Information seeking about future careers (WLE)
INSTLEAD	Instructional leadership (WLE)
LEARRES	Types of learning resources used while school was closed (WLE)
LIFESAT	Students' Life Satisfaction across Domains (WLE)
MATHEF21	Mathematics self-efficacy:mathematical reasoning and 21st century skills (WLE)
MATHEFF	Mathematics self-efficacy:formal and applied mathematics - response options reversed in 2022 (WLE)
MATHPERS	Effort and Persistence in Mathematics (WLE)
MTTRAIN	Mathematics teacher training (WLE)
NEGSCLIM	Negative school climate (WLE)
OPENART	Openness to Art and Reflection TBD (WLE)
OPENCUL	Openness culture/climate (WLE)
PAREDINT	Index highest parental education (international years of schooling scale)
PARINVOL	Parental Involvement (WLE)
PASCHPOL	Index school policies for parental involvement
PERSEVAGR	Perseverance (agreement) (WLE)
PQMCAR	Mathematics Career (WLE)
PQMIMP	Parent Attitudes Toward Mathematics (WLE)
PQSCHOOL	Index parents perceived school quality
PROADMIN	Proportion of school administrative personnel
PROATCE	Index proportion of all teachers fully certified
PROBSCRI	Problems with Schools' Capacity to Provide Remote Instruction (WLE)
PROBSELF	Problems with self-directed learning (WLE)
PROMGMT	Proportion of school management personnel
PROOSTAF	Proportion of other non-teaching staff
PROPAT6	Proportion of all teachers with at least ISCED level 6 Bachelor qualification
PROPAT7	Proportion of all teachers with at least ISCED level 7 Master qualification
PROPAT8	Proportion of all teachers with ISCED level 8 Doctoral qualification
PROPMATH	Index proportion of mathematics teachers
PROPSUPP	Proportion of personnel for pedagogical support
PSYCHSYM	Psychosomatic Symptoms (WLE)
RATCMP1	Index of computer availability
RATCMP2	Index of computers connected to the Internet
RATTAB	Availability of tablet devices
RELATST	Quality of student-teacher relationships (WLE)
SC002Q01TA	Number of boys
SC002Q02TA	Number of girls
SC004Q01TA	Total number of students
SC004Q02TA	Computers for Education
SC004Q03TA	Computers with Internet
SC004Q05NA	Student-computer ratio:Interactive whiteboards
SC004Q06NA	Student-computer ratio:Data projectors
SC004Q07NA	Student-computer ratio:Computers for teachers with internect connection
SC004Q08JA	[Stem] Approximately, how many tablet devices (e.g. [iPad(R)], [Galaxy Book(R)], [Fire(R)]) or e-book readers (i.e. port
SC016Q01TA	Funding government
SC016Q02TA	Funding student fees
SC016Q03TA	Funding benefactors
SC016Q04TA	Funding other
SC018Q01TA01	Ftime teach in total
SC018Q01TA02	Ptime teach in total
SC018Q02TA01	Ftime teach fully certified
SC018Q02TA02	Ptime teach fully certified
SC018Q08JA01	Teachers with an [ISCED Level 6 - Bachelor's or equivalent level] qualification:Full-time
SC018Q08JA02	Teachers with an [ISCED Level 6 - Bachelor's or equivalent level] qualification:Part-time
SC018Q09JA01	Teachers with an [ISCED Level 7 - Master's or equivalent level] qualification:Full-time
SC018Q09JA02	Teachers with an [ISCED Level 7 - Master's or equivalent level] qualification:Part-time
SC018Q10JA01	Teachers with an [ISCED Level 8 - Doctoral or equivalent level] qualification:Full-time
SC018Q10JA02	Teachers with an [ISCED Level 8 - Doctoral or equivalent level] qualification:Part-time
SC025Q01NA	Percentage of all teaching staff attending program of professional development
SC025Q02NA	Last 3 mnths, percentage teaching staff attended professional dev: Staff who teach mathematics at your school
SC064Q01TA	Parent participation:Progress discussion parent initiative
SC064Q02TA	Parent participation:Progress discussion teacher initiative
SC064Q03TA	Parent participation:School government
SC064Q04NA	Percent of parental participation:Volunteering in physical or extracurricular activities
SC064Q05WA	Parent participation:Behavior discussion parent initiative
SC064Q06WA	Parent participation:Behavior discussion teacher initiative
SC064Q07WA	Parent participation:Fundraising
SC168Q01JA	Help rooms
SC168Q02JA	Staff help
SC168Q03JA	For 15-year old students, school provides study help:Peer-to-peer tutoring
SC168Q04JA	Number of non-teaching staff working in school who are:Other non-teaching staff
SC174Q01JA	How many foreign languages are being taught at your school [this academic year]?
SC175Q01JA	Minutes in [class period] for:Mathematics
SC175Q02JA	Minutes in [class period] for:Average minutes in a [class period] across all subjects, including Mathematics
SC178Q01JA	Percentage of students who received these [marks] in math in last [school report]:[Marks] at or above the [pass mark]
SC178Q02JA	Percentage of students who received these [marks] in math in last [school report]:[Marks] below the [pass mark]
SC182Q01WA01	Ftime mathematics teach
SC182Q01WA02	Ptime mathematics teach
SC182Q06WA01	Teachers of math [fully certified] by [the appropriate authority]:Full-time
SC182Q06WA02	Teachers of math [fully certified] by [the appropriate authority]:Part-time
SC182Q07JA01	Teachers of math with at least an [ISCED Level 6 ] qualification:Full-time
SC182Q07JA02	Teachers of math with at least an [ISCED Level 6 ] qualification:Part-time
SC182Q08JA01	Teachers of math with at least an [ISCED Level 6 ] qualification [with a major] in mathematics:Full-time
SC182Q08JA02	Teachers of math with at least an [ISCED Level 6 ] qualification [with a major] in mathematics:Part-time
SC182Q09JA01	Teachers of math with at least an [ISCED Level 6 ] qualification in [pedagogy]:Full-time
SC182Q09JA02	Teachers of math with at least an [ISCED Level 6 ] qualification in [pedagogy]:Part-time
SC182Q10JA01	Teachers of math with an [ISCED Level 5] but not an [ISCED Level 6] qualification:Full-time
SC182Q10JA02	Teachers of math with an [ISCED Level 5] but not an [ISCED Level 6] qualification:Part-time
SC211Q01JA	Percentage [15-year-old modal grade] students who:Students whose [heritage language] is different from [test language]
SC211Q02JA	Percentage [15-year-old modal grade] students who:Students with special learning needs
SC211Q03JA	Percentage [15-year-old modal grade] students who:Students from socioeconomically disadvantaged homes
SC211Q04JA	Percentage [15-year-old modal grade] students who:Students who are immigrants (not including refugees)
SC211Q05JA	Percentage [15-year-old modal grade] students who:Students who have parents who have immigrated
SC211Q06JA	Percentage [15-year-old modal grade] students who:Students who are refugees
SC213Q01JA	In last 3 yrs, how many school days was school closed due to:Number of school days closed because of COVID-19:
SC213Q02JA	In last 3 yrs, how many school days was school closed due to:Number of school days closed for another reason (e.g. a na
SCHAUTO	School autonomy (WLE)
SCHRISK	School safety risks (WLE)
SCHSIZE	Index school size
SCHSUST	School actions/activities to sustain learning (WLE)
SCPREPAP	School Preparation for Remote Instruction, In Response to Pandemic (WLE)
SCPREPBP	School Preparation for Remote Instruction, Before Pandemic (WLE)
SDLEFF	Self-directed learning self-efficacy (WLE)
SMRATIO	Index student-mathematics teacher ratio
SOCCON	Social Connections:Ease of Communication About Worries and Concerns (WLE)
SOCONPA	Social Connections:Parents (WLE)
SRESPCUR	School responsibility for curriculum
SRESPRES	School responsibility for resources
ST016Q01NA	Overall, how satisfied are you with your life as a whole these days?
ST059Q01TA	Number class periods in math
ST059Q02JA	Number of all [class period] a week
ST326Q07JA	This school year, how many hours/day use [digital resources] for:For learning activities at school
ST326Q08JA	This school year, how many hours/day use [digital resources] for:For learning activities before and after school
ST326Q09JA	This school year, how many hours/day use [digital resources] for:For learning activities on weekends
ST326Q10JA	This school year, how many hours/day use [digital resources] for:For leisure at school
ST326Q11JA	This school year, how many hours/day use [digital resources] for:For leisure before and after school
ST326Q12JA	This school year, how many hours/day use [digital resources] for:For leisure on weekends
STAFFSHORT	Index shortage of educational staff
STDTEST	Use of standardized tests (WLE)
STRATIO	Student-Teacher ratio
STRESAGR	Stress resistance (agreement) (WLE)
STUBEHA	Index student-related factors affecting school climate
STUBMI	Body mass index of student
TCHPART	Teacher participation (WLE)
TDTEST	Use of teacher-developed tests (WLE)
TEACHBEHA	Index teacher-related factors affecting school climate
TEACHSUP	Index teacher support in math
TEAFDBK	Feedback to teachers (WLE)
TOTAT	Total number of all teachers at school
TOTMATH	Total number of mathematics teachers at school (Sum)
TOTSTAFF	Total number of non-teaching staff at school
WB151Q01HA	How much do you weigh? (kilograms)
WB152Q01HA	How tall are you? (centimeters)
WB156Q01HA	At present, how many close friends do you have?

## Sheet: ACCESSFA
Continuous variables from questionnaire: Overall results
ACCESSFA: Access to money and financial products, financial activities (WLE)
	Mean score		5th		10th		25th		Median (50th)		75th		90th		95th
	Mean	S.E.	Score	S.E.	Score	S.E.	Score	S.E.	Score	S.E.	Score	S.E.	Score	S.E.	Score	S.E.
OECD
Australia¹	—	(†)	—	(†)	—	(†)	—	(†)	—	(†)	—	(†)	—	(†)	—	(†)
Austria	-0.0276423	0.0129305	-0.9805	0	-0.6684	0	-0.3177	0	0.02	0.00785789	0.2946	0.00716796	0.6323	0.0175689	0.904	0
Belgium	‡	(†)	‡	(†)	‡	(†)	‡	(†)	‡	(†)	‡	(†)	‡	(†)	‡	(†)
Canada¹	0.0305119	0.0140462	-1.3485	0	-0.7963	0	-0.3316	0	0.0827	0.0104946	0.4135	0.012208	0.8826	0.0260047	1.2191	0.065558
Chile	—	(†)	—	(†)	—	(†)	—	(†)	—	(†)	—	(†)	—	(†)	—	(†)
Colombia	—	(†)	—	(†)	—	(†)	—	(†)	—	(†)	—	(†)	—	(†)	—	(†)
Costa Rica	-0.270353	0.0167871	-2.0515	0	-1.2162	0	-0.6311	0	-0.1721	0	0.252	0.0133175	0.658	0.0208082	0.9523	0.0440645
Czech Republic	0.108096	0.0142513	-0.9459	0	-0.6294	0	-0.2856	0	0.104	0.0124654	0.4003	0.0109406	0.8627	0.0257999	1.2584	0.0805503
Denmark¹	0.201998	0.0126936	-0.4881	0	-0.2811	0	-0.0314	0	0.1758	0.00687833	0.4475	0.0125587	0.7306	0.0109495	0.9113	0.0367473
Estonia	—	(†)	—	(†)	—	(†)	—	(†)	—	(†)	—	(†)	—	(†)	—	(†)
Finland	—	(†)	—	(†)	—	(†)	—	(†)	—	(†)	—	(†)	—	(†)	—	(†)
France	—	(†)	—	(†)	—	(†)	—	(†)	—	(†)	—	(†)	—	(†)	—	(†)
Germany	—	(†)	—	(†)	—	(†)	—	(†)	—	(†)	—	(†)	—	(†)	—	(†)
Greece	—	(†)	—	(†)	—	(†)	—	(†)	—	(†)	—	(†)	—	(†)	—	(†)
Hungary	-0.0676949	0.0153957	-1.0724	0	-0.8118	0	-0.4301	0	-0.0714	0	0.256	0.0145452	0.6342	0.0247962	0.9187	0.0254919
Iceland	—	(†)	—	(†)	—	(†)	—	(†)	—	(†)	—	(†)	—	(†)	—	(†)
Ireland¹	—	(†)	—	(†)	—	(†)	—	(†)	—	(†)	—	(†)	—	(†)	—	(†)
Israel²	—	(†)	—	(†)	—	(†)	—	(†)	—	(†)	—	(†)	—	(†)	—	(†)
Italy	-0.147859	0.0127263	-1.0885	0	-0.7595	0	-0.4209	0	-0.1087	0	0.1989	0.0096298	0.4825	0.0142729	0.829	0.0480942
Japan	—	(†)	—	(†)	—	(†)	—	(†)	—	(†)	—	(†)	—	(†)	—	(†)
Korea	—	(†)	—	(†)	—	(†)	—	(†)	—	(†)	—	(†)	—	(†)	—	(†)
Latvia¹	—	(†)	—	(†)	—	(†)	—	(†)	—	(†)	—	(†)	—	(†)	—	(†)
Lithuania	—	(†)	—	(†)	—	(†)	—	(†)	—	(†)	—	(†)	—	(†)	—	(†)
Mexico	—	(†)	—	(†)	—	(†)	—	(†)	—	(†)	—	(†)	—	(†)	—	(†)
Netherlands¹	0.232968	0.0177109	-0.5252	0	-0.2526	0	0.0189	0.0108493	0.2438	0.000621691	0.4827	0.0126335	0.8031	0.0167752	1.0034	0.0376967
New Zealand¹	—	(†)	—	(†)	—	(†)	—	(†)	—	(†)	—	(†)	—	(†)	—	(†)
Norway	0.339137	0.0114642	-0.4484	0	-0.2452	0	0.066	0.00736437	0.2832	0	0.5267	0.00892627	0.9198	0.00588085	1.3567	0.0709087
Poland	0.151859	0.0182594	-1.0758	0	-0.6095	0	-0.2011	0	0.2151	0.0110823	0.5185	0.0125384	0.904	0	1.3746	0.0995967
Portugal	-0.244678	0.0135899	-1.3662	0	-1.0193	0	-0.6089	0	-0.2274	0	0.1556	0.0158379	0.4994	0.0234632	0.8879	0
Slovak Republic	—	(†)	—	(†)	—	(†)	—	(†)	—	(†)	—	(†)	—	(†)	—	(†)
Slovenia	—	(†)	—	(†)	—	(†)	—	(†)	—	(†)	—	(†)	—	(†)	—	(†)
Spain	-0.269536	0.00883066	-1.3899	0	-0.9257	0	-0.5346	0	-0.2037	0	0.1383	0.00779477	0.416	0.0110421	0.6795	0.0228983
Sweden	—	(†)	—	(†)	—	(†)	—	(†)	—	(†)	—	(†)	—	(†)	—	(†)
Switzerland	—	(†)	—	(†)	—	(†)	—	(†)	—	(†)	—	(†)	—	(†)	—	(†)
Turkey	—	(†)	—	(†)	—	(†)	—	(†)	—	(†)	—	(†)	—	(†)	—	(†)
United Kingdom¹	—	(†)	—	(†)	—	(†)	—	(†)	—	(†)	—	(†)	—	(†)	—	(†)
United States¹	0.0282693	0.0180034	-1.1699	0	-0.7543	0	-0.3525	0	0.0533	0.0149436	0.4041	0.0180744	0.8134	0.0330193	1.1598	0.080216
Partners
Albania	—	(†)	—	(†)	—	(†)	—	(†)	—	(†)	—	(†)	—	(†)	—	(†)
Argentina	—	(†)	—	(†)	—	(†)	—	(†)	—	(†)	—	(†)	—	(†)	—	(†)
Azerbaijan	—	(†)	—	(†)	—	(†)	—	(†)	—	(†)	—	(†)	—	(†)	—	(†)
Brazil	-0.0455439	0.0172396	-4.2801	0	-1.2928	0	-0.4637	0	0.0791	0.0114833	0.4829	0.0160837	1.0125	0.0310152	2.3001	0.232119
Brunei Darussalam	—	(†)	—	(†)	—	(†)	—	(†)	—	(†)	—	(†)	—	(†)	—	(†)
Bulgaria	0.0747804	0.0245144	-1.9967	0	-0.7321	0	-0.3106	0	0.1096	0.0127342	0.4165	0.0215191	0.9139	0	2.3429	1.48698
Cambodia	—	(†)	—	(†)	—	(†)	—	(†)	—	(†)	—	(†)	—	(†)	—	(†)
Croatia	—	(†)	—	(†)	—	(†)	—	(†)	—	(†)	—	(†)	—	(†)	—	(†)
Cyprus³	—	(†)	—	(†)	—	(†)	—	(†)	—	(†)	—	(†)	—	(†)	—	(†)
Dominican Republic	—	(†)	—	(†)	—	(†)	—	(†)	—	(†)	—	(†)	—	(†)	—	(†)
El Salvador	—	(†)	—	(†)	—	(†)	—	(†)	—	(†)	—	(†)	—	(†)	—	(†)
Georgia	—	(†)	—	(†)	—	(†)	—	(†)	—	(†)	—	(†)	—	(†)	—	(†)
Guatemala	—	(†)	—	(†)	—	(†)	—	(†)	—	(†)	—	(†)	—	(†)	—	(†)
Hong Kong (China)¹	—	(†)	—	(†)	—	(†)	—	(†)	—	(†)	—	(†)	—	(†)	—	(†)
Indonesia	—	(†)	—	(†)	—	(†)	—	(†)	—	(†)	—	(†)	—	(†)	—	(†)
Jamaica¹	—	(†)	—	(†)	—	(†)	—	(†)	—	(†)	—	(†)	—	(†)	—	(†)
Jordan	—	(†)	—	(†)	—	(†)	—	(†)	—	(†)	—	(†)	—	(†)	—	(†)
Kazakhstan	—	(†)	—	(†)	—	(†)	—	(†)	—	(†)	—	(†)	—	(†)	—	(†)
Kosovo⁴	—	(†)	—	(†)	—	(†)	—	(†)	—	(†)	—	(†)	—	(†)	—	(†)
Macao (China)	—	(†)	—	(†)	—	(†)	—	(†)	—	(†)	—	(†)	—	(†)	—	(†)
Malaysia	-0.179025	0.0147618	-1.916	0	-0.9564	0	-0.4157	0	-0.0546	0	0.2518	0.00943154	0.6282	0.0183544	0.904	0
Malta	—	(†)	—	(†)	—	(†)	—	(†)	—	(†)	—	(†)	—	(†)	—	(†)
Republic of Moldova	—	(†)	—	(†)	—	(†)	—	(†)	—	(†)	—	(†)	—	(†)	—	(†)
Mongolia	—	(†)	—	(†)	—	(†)	—	(†)	—	(†)	—	(†)	—	(†)	—	(†)
Montenegro	—	(†)	—	(†)	—	(†)	—	(†)	—	(†)	—	(†)	—	(†)	—	(†)
Morocco	—	(†)	—	(†)	—	(†)	—	(†)	—	(†)	—	(†)	—	(†)	—	(†)
North Macedonia⁵	—	(†)	—	(†)	—	(†)	—	(†)	—	(†)	—	(†)	—	(†)	—	(†)
Palestinian Authority	—	(†)	—	(†)	—	(†)	—	(†)	—	(†)	—	(†)	—	(†)	—	(†)
Panama¹	—	(†)	—	(†)	—	(†)	—	(†)	—	(†)	—	(†)	—	(†)	—	(†)
Paraguay	—	(†)	—	(†)	—	(†)	—	(†)	—	(†)	—	(†)	—	(†)	—	(†)
Peru	-0.656199	0.0211294	-2.665	0	-1.6887	0	-1.0146	0	-0.5268	0	-0.061	0	0.335	0.0168654	0.6351	0.0316213
Philippines	—	(†)	—	(†)	—	(†)	—	(†)	—	(†)	—	(†)	—	(†)	—	(†)
Qatar	—	(†)	—	(†)	—	(†)	—	(†)	—	(†)	—	(†)	—	(†)	—	(†)
Romania	—	(†)	—	(†)	—	(†)	—	(†)	—	(†)	—	(†)	—	(†)	—	(†)
Saudi Arabia	-0.04422	0.0260244	-4.272	0	-1.3481	0	-0.3583	0	0.1835	0.0106649	0.4965	0.0140508	0.9636	0.0268688	1.9439	0.351617
Serbia	—	(†)	—	(†)	—	(†)	—	(†)	—	(†)	—	(†)	—	(†)	—	(†)
Singapore	—	(†)	—	(†)	—	(†)	—	(†)	—	(†)	—	(†)	—	(†)	—	(†)
Chinese Taipei	—	(†)	—	(†)	—	(†)	—	(†)	—	(†)	—	(†)	—	(†)	—	(†)
Thailand	—	(†)	—	(†)	—	(†)	—	(†)	—	(†)	—	(†)	—	(†)	—	(†)
Ukrainian regions	—	(†)	—	(†)	—	(†)	—	(†)	—	(†)	—	(†)	—	(†)	—	(†)
United Arab Emirates	0.0221073	0.012954	-3.1471	0	-0.9046	0	-0.3583	0	0.0917	0.00618818	0.408	0.00816486	0.9139	0	2.2367	0.269772
Uruguay	—	(†)	—	(†)	—	(†)	—	(†)	—	(†)	—	(†)	—	(†)	—	(†)
Uzbekistan	—	(†)	—	(†)	—	(†)	—	(†)	—	(†)	—	(†)	—	(†)	—	(†)
Viet Nam	—	(†)	—	(†)	—	(†)	—	(†)	—	(†)	—	(†)	—	(†)	—	(†)
Data Notes:
n/a Data not available
— No data
‡ Reporting standard not met
† S.E. not applicable
Country Notes:
¹ Caution is required when interpreting estimates because one or more PISA sampling standards were not met (see PISA 2022 Results [Volume I] Reader's Guide, Annexes A2 and A4).
² The statistical data for Israel are supplied by and under the responsibility of the relevant Israeli authorities. The use of such data by the OECD is without prejudice to the status of the Golan Heights, East Jerusalem and Israeli settlements in the West Bank under the terms of international law.
³ Information on data for Cyprus: https://oe.cd/cyprus-disclaimer
⁴ This designation is without prejudice to positions on status, and is in line with United Nations Security Council Resolution 1244/99 and the Advisory Opinion of the International Court of Justice on Kosovo's declaration of independence.
⁵ North Macedonia refers to the Republic of North Macedonia.

## Sheet: ACCESSFP
Continuous variables from questionnaire: Overall results
ACCESSFP: Access to money and financial products, sources of money (WLE)
	Mean score		5th		10th		25th		Median (50th)		75th		90th		95th
	Mean	S.E.	Score	S.E.	Score	S.E.	Score	S.E.	Score	S.E.	Score	S.E.	Score	S.E.	Score	S.E.
OECD
Australia¹	—	(†)	—	(†)	—	(†)	—	(†)	—	(†)	—	(†)	—	(†)	—	(†)
Austria	-0.0239775	0.0158037	-1.3771	0	-1.008	0	-0.3956	0	0.0465	0.0157959	0.4468	0.0167646	0.8948	0.0113826	1.1333	0.0310024
Belgium	‡	(†)	‡	(†)	‡	(†)	‡	(†)	‡	(†)	‡	(†)	‡	(†)	‡	(†)
Canada¹	0.0315805	0.0134091	-1.5614	0	-1.1763	0	-0.3231	0	0.1408	0.0173674	0.4867	0.0134612	0.8948	0	1.1669	0.0475074
Chile	—	(†)	—	(†)	—	(†)	—	(†)	—	(†)	—	(†)	—	(†)	—	(†)
Colombia	—	(†)	—	(†)	—	(†)	—	(†)	—	(†)	—	(†)	—	(†)	—	(†)
Costa Rica	-0.171128	0.0174303	-2.7426	0	-1.5614	0	-0.556	0	0.0069	0.017082	0.4347	0.0174222	0.8623	0.0251637	1.1272	0.024596
Czech Republic	0.0891871	0.0173399	-1.1763	0	-0.8668	0	-0.2928	0	0.1215	0.0110665	0.5089	0.0170507	0.9094	0.0249869	1.2375	0.0369442
Denmark¹	0.0949624	0.0116156	-1.1763	0	-0.556	0	-0.1187	0	0.1647	0.00444708	0.4129	0.00985515	0.7017	0.0172022	0.9037	0.018756
Estonia	—	(†)	—	(†)	—	(†)	—	(†)	—	(†)	—	(†)	—	(†)	—	(†)
Finland	—	(†)	—	(†)	—	(†)	—	(†)	—	(†)	—	(†)	—	(†)	—	(†)
France	—	(†)	—	(†)	—	(†)	—	(†)	—	(†)	—	(†)	—	(†)	—	(†)
Germany	—	(†)	—	(†)	—	(†)	—	(†)	—	(†)	—	(†)	—	(†)	—	(†)
Greece	—	(†)	—	(†)	—	(†)	—	(†)	—	(†)	—	(†)	—	(†)	—	(†)
Hungary	0.102846	0.017762	-1.1763	0	-0.8668	0	-0.2928	0	0.1145	0.0123464	0.5351	0.0238892	0.9538	0.0295187	1.3643	0.0839596
Iceland	—	(†)	—	(†)	—	(†)	—	(†)	—	(†)	—	(†)	—	(†)	—	(†)
Ireland¹	—	(†)	—	(†)	—	(†)	—	(†)	—	(†)	—	(†)	—	(†)	—	(†)
Israel²	—	(†)	—	(†)	—	(†)	—	(†)	—	(†)	—	(†)	—	(†)	—	(†)
Italy	-0.147884	0.0180041	-2.7426	0	-1.1763	0	-0.556	0	-0.0894	0	0.3766	0.0147283	0.8923	0.01686	1.1003	0.035915
Japan	—	(†)	—	(†)	—	(†)	—	(†)	—	(†)	—	(†)	—	(†)	—	(†)
Korea	—	(†)	—	(†)	—	(†)	—	(†)	—	(†)	—	(†)	—	(†)	—	(†)
Latvia¹	—	(†)	—	(†)	—	(†)	—	(†)	—	(†)	—	(†)	—	(†)	—	(†)
Lithuania	—	(†)	—	(†)	—	(†)	—	(†)	—	(†)	—	(†)	—	(†)	—	(†)
Mexico	—	(†)	—	(†)	—	(†)	—	(†)	—	(†)	—	(†)	—	(†)	—	(†)
Netherlands¹	0.120861	0.016778	-1.3731	0	-0.8038	0	-0.2233	0	0.221	0.0159457	0.5275	0.0119023	0.8817	0.00641871	1.1007	0.0456913
New Zealand¹	—	(†)	—	(†)	—	(†)	—	(†)	—	(†)	—	(†)	—	(†)	—	(†)
Norway	0.168743	0.014778	-1.1763	0	-0.7006	0	-0.2011	0	0.1792	0.0133656	0.536	0.0140816	0.932	0.0314239	1.4474	0.0951567
Poland	0.154796	0.017697	-1.9079	0	-0.8668	0	-0.2318	0	0.1965	0.010921	0.666	0.0268524	1.0687	0.0331682	1.5063	0.0354392
Portugal	-0.290245	0.0178143	-2.7426	0	-1.3771	0	-0.6447	0	-0.2117	0	0.2336	0.00521148	0.811	0.0416414	1.0603	0.0490406
Slovak Republic	—	(†)	—	(†)	—	(†)	—	(†)	—	(†)	—	(†)	—	(†)	—	(†)
Slovenia	—	(†)	—	(†)	—	(†)	—	(†)	—	(†)	—	(†)	—	(†)	—	(†)
Spain	-0.186753	0.0105607	-2.7426	0	-1.1763	0	-0.556	0	-0.097	0	0.2989	0.0118149	0.7494	0.0218631	0.9761	0.0232282
Sweden	—	(†)	—	(†)	—	(†)	—	(†)	—	(†)	—	(†)	—	(†)	—	(†)
Switzerland	—	(†)	—	(†)	—	(†)	—	(†)	—	(†)	—	(†)	—	(†)	—	(†)
Turkey	—	(†)	—	(†)	—	(†)	—	(†)	—	(†)	—	(†)	—	(†)	—	(†)
United Kingdom¹	—	(†)	—	(†)	—	(†)	—	(†)	—	(†)	—	(†)	—	(†)	—	(†)
United States¹	0.0687099	0.0185555	-1.1763	0	-1.1763	0	-0.2928	0	0.1646	0.0179907	0.4951	0.0156581	0.8948	0.0228352	1.1758	0.0464684
Partners
Albania	—	(†)	—	(†)	—	(†)	—	(†)	—	(†)	—	(†)	—	(†)	—	(†)
Argentina	—	(†)	—	(†)	—	(†)	—	(†)	—	(†)	—	(†)	—	(†)	—	(†)
Azerbaijan	—	(†)	—	(†)	—	(†)	—	(†)	—	(†)	—	(†)	—	(†)	—	(†)
Brazil	-0.340366	0.0235335	-2.7426	0	-2.7426	0	-1.1763	0	-0.0413	0	0.5938	0.0187499	0.9947	0.0207215	1.4143	0.0528255
Brunei Darussalam	—	(†)	—	(†)	—	(†)	—	(†)	—	(†)	—	(†)	—	(†)	—	(†)
Bulgaria	0.343469	0.0253614	-3.2419	0	-0.8308	0	-0.1871	0	0.4534	0.0360048	0.9134	0.017283	1.427	0.0404796	1.9249	0.279745
Cambodia	—	(†)	—	(†)	—	(†)	—	(†)	—	(†)	—	(†)	—	(†)	—	(†)
Croatia	—	(†)	—	(†)	—	(†)	—	(†)	—	(†)	—	(†)	—	(†)	—	(†)
Cyprus³	—	(†)	—	(†)	—	(†)	—	(†)	—	(†)	—	(†)	—	(†)	—	(†)
Dominican Republic	—	(†)	—	(†)	—	(†)	—	(†)	—	(†)	—	(†)	—	(†)	—	(†)
El Salvador	—	(†)	—	(†)	—	(†)	—	(†)	—	(†)	—	(†)	—	(†)	—	(†)
Georgia	—	(†)	—	(†)	—	(†)	—	(†)	—	(†)	—	(†)	—	(†)	—	(†)
Guatemala	—	(†)	—	(†)	—	(†)	—	(†)	—	(†)	—	(†)	—	(†)	—	(†)
Hong Kong (China)¹	—	(†)	—	(†)	—	(†)	—	(†)	—	(†)	—	(†)	—	(†)	—	(†)
Indonesia	—	(†)	—	(†)	—	(†)	—	(†)	—	(†)	—	(†)	—	(†)	—	(†)
Jamaica¹	—	(†)	—	(†)	—	(†)	—	(†)	—	(†)	—	(†)	—	(†)	—	(†)
Jordan	—	(†)	—	(†)	—	(†)	—	(†)	—	(†)	—	(†)	—	(†)	—	(†)
Kazakhstan	—	(†)	—	(†)	—	(†)	—	(†)	—	(†)	—	(†)	—	(†)	—	(†)
Kosovo⁴	—	(†)	—	(†)	—	(†)	—	(†)	—	(†)	—	(†)	—	(†)	—	(†)
Macao (China)	—	(†)	—	(†)	—	(†)	—	(†)	—	(†)	—	(†)	—	(†)	—	(†)
Malaysia	-0.167215	0.0184302	-2.7426	0	-2.7426	0	-0.5851	0	0.053	0.0214815	0.563	0.0272086	0.9251	0.0296643	1.1921	0.0401745
Malta	—	(†)	—	(†)	—	(†)	—	(†)	—	(†)	—	(†)	—	(†)	—	(†)
Republic of Moldova	—	(†)	—	(†)	—	(†)	—	(†)	—	(†)	—	(†)	—	(†)	—	(†)
Mongolia	—	(†)	—	(†)	—	(†)	—	(†)	—	(†)	—	(†)	—	(†)	—	(†)
Montenegro	—	(†)	—	(†)	—	(†)	—	(†)	—	(†)	—	(†)	—	(†)	—	(†)
Morocco	—	(†)	—	(†)	—	(†)	—	(†)	—	(†)	—	(†)	—	(†)	—	(†)
North Macedonia⁵	—	(†)	—	(†)	—	(†)	—	(†)	—	(†)	—	(†)	—	(†)	—	(†)
Palestinian Authority	—	(†)	—	(†)	—	(†)	—	(†)	—	(†)	—	(†)	—	(†)	—	(†)
Panama¹	—	(†)	—	(†)	—	(†)	—	(†)	—	(†)	—	(†)	—	(†)	—	(†)
Paraguay	—	(†)	—	(†)	—	(†)	—	(†)	—	(†)	—	(†)	—	(†)	—	(†)
Peru	-0.0618995	0.01622	-2.7426	0	-1.1763	0	-0.3804	0	0.122	0.0103431	0.5216	0.00988688	0.869	0.0172368	1.1095	0.0191033
Philippines	—	(†)	—	(†)	—	(†)	—	(†)	—	(†)	—	(†)	—	(†)	—	(†)
Qatar	—	(†)	—	(†)	—	(†)	—	(†)	—	(†)	—	(†)	—	(†)	—	(†)
Romania	—	(†)	—	(†)	—	(†)	—	(†)	—	(†)	—	(†)	—	(†)	—	(†)
Saudi Arabia	-0.0408377	0.0281048	-2.7426	0	-2.7426	0	-0.6447	0	0.0689	0.0249378	0.8539	0.0288688	1.2778	0.0474869	1.524	0.0621595
Serbia	—	(†)	—	(†)	—	(†)	—	(†)	—	(†)	—	(†)	—	(†)	—	(†)
Singapore	—	(†)	—	(†)	—	(†)	—	(†)	—	(†)	—	(†)	—	(†)	—	(†)
Chinese Taipei	—	(†)	—	(†)	—	(†)	—	(†)	—	(†)	—	(†)	—	(†)	—	(†)
Thailand	—	(†)	—	(†)	—	(†)	—	(†)	—	(†)	—	(†)	—	(†)	—	(†)
Ukrainian regions	—	(†)	—	(†)	—	(†)	—	(†)	—	(†)	—	(†)	—	(†)	—	(†)
United Arab Emirates	-0.0450296	0.0107868	-2.7426	0	-2.7426	0	-0.6447	0	-0.0265	0	0.7882	0.0150903	1.2336	0.0218795	1.5878	0.0538701
Uruguay	—	(†)	—	(†)	—	(†)	—	(†)	—	(†)	—	(†)	—	(†)	—	(†)
Uzbekistan	—	(†)	—	(†)	—	(†)	—	(†)	—	(†)	—	(†)	—	(†)	—	(†)
Viet Nam	—	(†)	—	(†)	—	(†)	—	(†)	—	(†)	—	(†)	—	(†)	—	(†)
Data Notes:
n/a Data not available
— No data
‡ Reporting standard not met
† S.E. not applicable
Country Notes:
¹ Caution is required when interpreting estimates because one or more PISA sampling standards were not met (see PISA 2022 Results [Volume I] Reader's Guide, Annexes A2 and A4).
² The statistical data for Israel are supplied by and under the responsibility of the relevant Israeli authorities. The use of such data by the OECD is without prejudice to the status of the Golan Heights, East Jerusalem and Israeli settlements in the West Bank under the terms of international law.
³ Information on data for Cyprus: https://oe.cd/cyprus-disclaimer
⁴ This designation is without prejudice to positions on status, and is in line with United Nations Security Council Resolution 1244/99 and the Advisory Opinion of the International Court of Justice on Kosovo's declaration of independence.
⁵ North Macedonia refers to the Republic of North Macedonia.

## Sheet: ACTCRESC
Continuous variables from questionnaire: Overall results
ACTCRESC: Creative school activities offered (WLE)
	Mean score		5th		10th		25th		Median (50th)		75th		90th		95th
	Mean	S.E.	Score	S.E.	Score	S.E.	Score	S.E.	Score	S.E.	Score	S.E.	Score	S.E.	Score	S.E.
OECD
Australia¹	0.79655	0.0356816	-0.2814	0	-0.0928	0	0.26	0.0328187	0.7026	0.0411702	1.1776	0.0665611	1.7692	0.0495092	2.2304	0.0923931
Austria	-0.26961	0.0519693	-2.7477	0	-1.824	0	-0.8181	0	-0.1142	0	0.441	0.080632	0.8219	0.0598814	1.053	0.0758178
Belgium	-0.468696	0.0792595	-2.0214	0	-1.5361	0	-1.0038	0	-0.5274	0	-0.0082	0.114053	0.6249	0.145865	1.0198	0.171929
Canada¹	—	(†)	—	(†)	—	(†)	—	(†)	—	(†)	—	(†)	—	(†)	—	(†)
Chile	0.12549	0.06531	-1.1183	0	-0.9382	0	-0.44	0	0.1012	0.08223	0.6926	0.116599	1.0861	0.0876972	1.3325	0.232815
Colombia	0.136157	0.0763066	-1.2297	0	-0.9917	0	-0.4944	0	0.0477	0.0760538	0.6045	0.0946194	1.2675	0.115833	1.8102	0.127353
Costa Rica	-0.211138	0.0943697	-1.8053	0	-1.362	0	-0.8028	0	-0.2731	0	0.3755	0.23533	1.0442	0.199381	1.4648	0.347266
Czech Republic	-0.352887	0.075099	-2.645	0	-1.8969	0	-1.0783	0	-0.2737	0	0.5428	0.0923295	0.9872	0.0609585	1.3858	0.114484
Denmark¹	0.0633853	0.0827209	-1.4102	0	-0.9141	0	-0.5193	0	0.0283	0.0605181	0.492	0.0992592	1.086	0.0933769	1.4181	0.409235
Estonia	0.346319	0.024829	-0.3297	0	-0.2437	0	-0.0595	0	0.4602	0.0320157	0.6779	0.0216692	0.8422	0.0362917	1.0373	0.121009
Finland	0.354535	0.0573084	-0.4731	0	-0.3678	0	-0.2152	0	0.3315	0.0676437	0.6608	0.0683524	1.1903	0.0946456	1.465	0.121287
France	-0.169411	0.0842708	-1.5963	0	-1.3578	0	-0.8575	0	-0.2208	0	0.4315	0.0773712	0.9174	0.20769	1.473	0.1945
Germany	—	(†)	—	(†)	—	(†)	—	(†)	—	(†)	—	(†)	—	(†)	—	(†)
Greece	-0.951106	0.0720555	-2.8701	0	-2.0408	0	-1.3901	0	-0.9322	0	-0.393	0	0.2125	0.161018	0.664	0.248353
Hungary	-0.297918	0.0634224	-2.8701	0	-1.5969	0	-0.7961	0	-0.208	0	0.4136	0.124121	0.9272	0.153593	1.1777	0.159759
Iceland	0.257614	0.00367904	-0.5056	0	-0.4175	0	-0.1768	0	0.1373	0.0183785	0.465	0	0.7444	0.0107518	1.4875	0
Ireland¹	0.634333	0.0613834	-0.5543	0	-0.342	0	0.2459	0.103342	0.5684	0.0875575	1.0527	0.121036	1.4559	0.0471026	1.7407	0.128089
Israel²	-0.156071	0.0742014	-1.4148	0	-1.3337	0	-0.7254	0	-0.196	0	0.5338	0.135356	1.0762	0.124783	1.4165	0.110355
Italy	-0.244959	0.0482928	-1.2913	0	-1.0511	0	-0.6431	0	-0.2325	0	0.2093	0.0589247	0.4585	0.145663	0.9724	0.121615
Japan	—	(†)	—	(†)	—	(†)	—	(†)	—	(†)	—	(†)	—	(†)	—	(†)
Korea	0.415742	0.043304	-0.263	0	-0.1118	0	0.1406	0.0669255	0.3811	0.0533734	0.6237	0.0311248	1.0581	0.0757604	1.1995	0.0668957
Latvia¹	0.159943	0.0434964	-0.6962	0	-0.5929	0	-0.3267	0	0.007	0.0263682	0.5357	0.0622571	1.1522	0.110899	1.3594	0.118533
Lithuania	0.246378	0.0307557	-0.9004	0	-0.6125	0	-0.243	0	0.205	0.0465079	0.6668	0.0196624	1.3082	0.0887527	1.4741	0
Mexico	-0.137096	0.0871846	-2.8701	0	-1.6259	0	-0.8866	0	-0.0732	0.0439829	0.7171	0.0693769	1.2266	0.260068	1.7506	0.119262
Netherlands¹	0.114872	0.0678919	-1.1419	0	-0.9213	0	-0.4267	0	0.0778	0.0627209	0.6149	0.0359149	1.1634	0.174359	1.5817	0.214789
New Zealand¹	—	(†)	—	(†)	—	(†)	—	(†)	—	(†)	—	(†)	—	(†)	—	(†)
Norway	-0.791273	0.0826095	-2.8135	0	-2.8135	0	-1.3903	0	-0.5427	0	0.0479	0.0462572	0.4759	0.14938	0.9108	0.19101
Poland	-0.380874	0.0615011	-1.9945	0	-1.4271	0	-0.8751	0	-0.3067	0	0.1895	0.103366	0.7095	0.165077	0.9899	0.130143
Portugal	0.00793651	0.0616678	-1.2442	0	-0.8961	0	-0.4395	0	-0.1086	0	0.5246	0.119973	0.9879	0.0812439	1.2131	0.27556
Slovak Republic	-0.0730888	0.0693244	-1.193	0	-1.0318	0	-0.5928	0	-0.2003	0	0.4697	0.119717	0.9732	0.0558979	1.3267	0.210959
Slovenia	0.00172912	0.0106163	-1.2061	0	-1.0024	0	-0.4499	0	0.0094	0	0.447	0.0589798	1.1062	0.0119505	1.4732	0.0312162
Spain	-0.118044	0.0526242	-2.0196	0	-1.336	0	-0.6545	0	-0.1134	0	0.3884	0.0403072	1.0039	0.16286	1.6899	0.21606
Sweden	—	(†)	—	(†)	—	(†)	—	(†)	—	(†)	—	(†)	—	(†)	—	(†)
Switzerland	-0.154706	0.0562561	-1.4942	0	-1.2561	0	-0.7823	0	-0.0295	0.0235709	0.4194	0.0906339	0.8683	0.116259	1.1355	0.169766
Turkey	0.02904	0.0701032	-1.1717	0	-0.966	0	-0.5104	0	-0.0217	0.0437104	0.5112	0.0866664	0.9461	0.0704962	1.4022	0.0866901
United Kingdom¹	0.978099	0.0613988	0.0613	0.0150298	0.1924	0.0455439	0.4352	0.0618333	0.929	0.0389296	1.3489	0.116875	1.7704	0.0432532	2.1804	0.284846
United States¹	—	(†)	—	(†)	—	(†)	—	(†)	—	(†)	—	(†)	—	(†)	—	(†)
Partners
Albania	-0.00199641	0.0471211	-1.1844	0	-0.8935	0	-0.5136	0	-0.0175	0.028124	0.4219	0.0475304	0.9126	0.0937995	1.1462	0.280366
Argentina	-0.229415	0.0721949	-2.8701	0	-1.591	0	-0.7379	0	-0.1225	0	0.4041	0.0812421	0.8539	0.0728855	1.2412	0.199168
Azerbaijan	—	(†)	—	(†)	—	(†)	—	(†)	—	(†)	—	(†)	—	(†)	—	(†)
Brazil	-0.159988	0.0652573	-1.6751	0	-1.4072	0	-0.8683	0	-0.3001	0	0.3171	0.0731197	1.1694	0.215997	1.8686	0.543511
Brunei Darussalam	0.413343	0.00153274	-1.0158	0	-0.8088	0	0.012	0	0.3152	0	1.0958	0	1.4797	0	1.4875	0
Bulgaria	-0.2039	0.0760474	-2.0196	0	-1.4271	0	-0.756	0	-0.1421	0.0358889	0.4272	0.0749632	1.0591	0.274701	1.4875	0.00804985
Cambodia	-1.73711	0.0838947	-3.8332	0	-3.817	0	-2.2873	0	-1.6593	0	-0.9905	0	-0.6284	0	-0.1253	0.1495
Croatia	-0.144506	0.044864	-1.2607	0	-0.9919	0	-0.5743	0	-0.1337	0	0.3268	0.0681541	0.6842	0.175453	1.0518	0.131611
Cyprus³	0.356439	0.00607073	-0.9767	0	-0.6568	0	-0.3759	0	0.0987	0.0254544	1.0195	0.012276	1.4875	0	2.0565	0
Dominican Republic	-0.271677	0.0691239	-1.6965	0	-1.367	0	-0.7978	0	-0.2785	0	0.1288	0.102558	0.7239	0.260416	1.2165	0.459686
El Salvador	-0.343584	0.0699017	-2.8701	0	-1.591	0	-0.8145	0	-0.3826	0	0.2549	0.0967066	0.7988	0.163413	1.4552	0.376681
Georgia	0.142442	0.0605743	-0.9916	0	-0.6964	0	-0.3261	0	0.1095	0.0368421	0.5485	0.0547402	1.0244	0.142631	1.4933	0.204868
Guatemala	0.0487765	0.0647642	-1.4202	0	-1.0181	0	-0.5587	0	0.0419	0.056827	0.6785	0.0943739	1.1784	0.139847	1.5734	0.190576
Hong Kong (China)¹	0.439836	0.0805956	-0.3846	0	-0.2629	0	0.1317	0.0241765	0.2801	0.0582655	0.5823	0.100275	0.9284	0.21473	1.4401	0.384814
Indonesia	—	(†)	—	(†)	—	(†)	—	(†)	—	(†)	—	(†)	—	(†)	—	(†)
Jamaica¹	1.068	0.0711005	-0.071	0	0.1046	0.0522831	0.5628	0.0730791	0.9866	0.114957	1.3536	0.0431704	2.2634	0.368118	2.511	0.455847
Jordan	0.0696219	0.0718818	-1.9459	0	-1.1485	0	-0.5128	0	0.0659	0.0499592	0.7223	0.10935	1.3574	0.179701	1.6588	0.270018
Kazakhstan	0.165143	0.0300291	-1.0374	0	-0.6937	0	-0.2522	0	0.1566	0.0613168	0.6186	0.0567928	0.995	0.0757733	1.4233	0.15478
Kosovo⁴	—	(†)	—	(†)	—	(†)	—	(†)	—	(†)	—	(†)	—	(†)	—	(†)
Macao (China)	0.767573	0.00050198	-0.1261	0	0.1271	0	0.4466	0.257804	0.7879	0	1.0827	0	1.4875	0	1.6944	0
Malaysia	0.113115	0.0608186	-0.9727	0	-0.7887	0	-0.348	0	-0.0307	0.0660766	0.3727	0.115959	1.1451	0.227143	1.3933	0
Malta	0.363302	0.00290242	-0.7937	0	-0.7456	0	-0.2701	0	0.4003	0	0.9765	0.0622319	1.0717	0	1.6994	0
Republic of Moldova	0.24796	0.0573467	-1.0083	0	-0.7438	0	-0.2983	0	0.2276	0.0413893	0.6666	0.0694523	1.2452	0.114021	1.5014	0.158086
Mongolia	—	(†)	—	(†)	—	(†)	—	(†)	—	(†)	—	(†)	—	(†)	—	(†)
Montenegro	-0.0406867	0.00456098	-1.1399	0	-0.9684	0	-0.6006	0	-0.079	0	0.4217	0.0368585	1.1382	0	1.1382	0
Morocco	-0.10067	0.0562919	-1.1088	0	-0.907	0	-0.5388	0	-0.1725	0	0.2788	0.0486287	0.7299	0.093275	0.9529	0.1358
North Macedonia⁵	0.115186	0.00169256	-0.873	0	-0.7257	0	-0.4084	0	-0.0794	0	0.5885	0	1.437	0	1.4875	0
Palestinian Authority	0.198819	0.0551348	-1.0267	0	-0.6262	0	-0.2634	0	0.1497	0.0805718	0.6055	0.0944458	1.0287	0.0891885	1.4224	0.117525
Panama¹	0.159075	0.11101	-1.7246	0	-0.9779	0	-0.5379	0	0.0412	0.100619	0.7855	0.22878	1.4631	0.00906281	1.8279	1.02601
Paraguay	-0.70938	0.0648495	-2.8701	0	-1.9258	0	-1.219	0	-0.5003	0	-0.1659	0	0.3248	0.148233	0.7301	0.193287
Peru	-0.106624	0.0637665	-1.402	0	-1.0512	0	-0.7191	0	-0.1905	0	0.3466	0.0802457	0.9011	0.0782835	1.4875	0.175975
Philippines	—	(†)	—	(†)	—	(†)	—	(†)	—	(†)	—	(†)	—	(†)	—	(†)
Qatar	0.567312	0.00228878	-0.6843	0	-0.4403	0	-0.0753	0	0.4928	0	1.0776	0.00822511	1.5432	0	1.5432	0
Romania	-0.209233	0.0595998	-1.4178	0	-1.1482	0	-0.5995	0	-0.118	0	0.2598	0.0971615	0.6212	0.0426161	0.8285	0.166224
Saudi Arabia	-0.124432	0.0823009	-1.9845	0	-1.5998	0	-0.5752	0	-0.1039	0	0.4666	0.108515	1.0479	0.0953935	1.4875	0.194012
Serbia	-0.253457	0.0533506	-1.2542	0	-1.0101	0	-0.7035	0	-0.3061	0	0.1374	0.051168	0.635	0.0647692	1.0731	0.301157
Singapore	0.576936	0.0052459	-0.2195	0	-0.0911	0	0.1402	0.0170651	0.5008	0.0182806	0.8894	0.000999987	1.3936	0	1.5384	0.0648918
Chinese Taipei	0.57032	0.0529207	-0.828	0	-0.4072	0	0.134	0.0685585	0.6283	0.0694513	0.9839	0.163747	1.4536	0.0601076	1.4536	0
Thailand	0.166157	0.0607919	-1.0662	0	-0.8258	0	-0.4045	0	0.0366	0.085071	0.6337	0.0763061	1.2971	0.0521946	1.3918	0.119371
Ukrainian regions	—	(†)	—	(†)	—	(†)	—	(†)	—	(†)	—	(†)	—	(†)	—	(†)
United Arab Emirates	0.788977	0.0057343	-0.4876	0	-0.2444	0	0.2261	0.0102044	0.6207	0.00327755	1.2469	0.0079582	1.5981	0.0717483	2.6415	0.00221358
Uruguay	-0.19971	0.054431	-1.7513	0	-1.1765	0	-0.6796	0	-0.2435	0	0.3476	0.0429498	0.8088	0.114294	1.2218	0.151358
Uzbekistan	—	(†)	—	(†)	—	(†)	—	(†)	—	(†)	—	(†)	—	(†)	—	(†)
Viet Nam	—	(†)	—	(†)	—	(†)	—	(†)	—	(†)	—	(†)	—	(†)	—	(†)
Data Notes:
n/a Data not available
— No data
‡ Reporting standard not met
† S.E. not applicable
Country Notes:
¹ Caution is required when interpreting estimates because one or more PISA sampling standards were not met (see PISA 2022 Results [Volume I] Reader's Guide, Annexes A2 and A4).
² The statistical data for Israel are supplied by and under the responsibility of the relevant Israeli authorities. The use of such data by the OECD is without prejudice to the status of the Golan Heights, East Jerusalem and Israeli settlements in the West Bank under the terms of international law.
³ Information on data for Cyprus: https://oe.cd/cyprus-disclaimer
⁴ This designation is without prejudice to positions on status, and is in line with United Nations Security Council Resolution 1244/99 and the Advisory Opinion of the International Court of Justice on Kosovo's declaration of independence.
⁵ North Macedonia refers to the Republic of North Macedonia.

## Sheet: AGE
Continuous variables from questionnaire: Overall results
AGE: Student age in years
	Mean score		5th		10th		25th		Median (50th)		75th		90th		95th
	Mean	S.E.	Score	S.E.	Score	S.E.	Score	S.E.	Score	S.E.	Score	S.E.	Score	S.E.	Score	S.E.
OECD
Australia¹	15.7617	0.00320866	15.33	0	15.33	0	15.5	0	15.75	0	16	0	16.17	0	16.25	0
Austria	15.8221	0.00519959	15.42	0.0284605	15.42	0	15.58	0	15.83	0	16.08	0	16.25	0	16.25	0
Belgium	15.8564	0.00436435	15.42	0	15.5	0	15.58	0	15.83	0	16.08	0	16.25	0	16.33	0
Canada¹	15.8538	0.00291421	15.42	0	15.5	0	15.58	0	15.83	0	16.08	0	16.25	0	16.33	0
Chile	15.9399	0.00394982	15.5	0	15.58	0	15.67	0	15.92	0	16.17	0	16.33	0	16.42	0
Colombia	15.8422	0.00438999	15.42	0	15.5	0.0178885	15.58	0	15.83	0	16.08	0	16.25	0	16.33	0
Costa Rica	15.8092	0.00552357	15.42	0	15.42	0	15.58	0	15.83	0.0819755	16.08	0	16.25	0.0309838	16.25	0
Czech Republic	15.7823	0.00531165	15.33	0	15.42	0	15.5	0.0438178	15.75	0.0565685	16	0	16.17	0	16.25	0
Denmark¹	15.735	0.00513557	15.33	0.0565685	15.33	0	15.5	0	15.75	0	16	0	16.17	0.0201246	16.17	0
Estonia	15.8342	0.00424994	15.42	0	15.42	0	15.58	0	15.83	0	16.08	0	16.25	0	16.25	0
Finland	15.7443	0.00349856	15.25	0	15.33	0	15.5	0	15.75	0	16	0	16.17	0	16.17	0
France	15.8154	0.00444903	15.42	0	15.42	0	15.58	0	15.83	0	16.08	0	16.25	0	16.25	0
Germany	15.8281	0.00493974	15.42	0	15.42	0	15.58	0	15.83	0	16.08	0	16.25	0	16.25	0
Greece	15.7328	0.00403115	15.33	0.0309838	15.33	0	15.5	0	15.75	0	16	0	16.17	0	16.17	0
Hungary	15.72	0.0039566	15.25	0	15.33	0	15.5	0	15.75	0	16	0	16.08	0.0348569	16.17	0
Iceland	15.7184	0.0049761	15.25	0.0505964	15.33	0	15.5	0	15.75	0.0438178	15.92	0.04	16.08	0	16.17	0
Ireland¹	15.7374	0.00464884	15.25	0.0979795	15.33	0	15.5	0	15.75	0	16	0	16.17	0	16.17	0
Israel²	15.7046	0.00450463	15.25	0	15.33	0	15.42	0	15.67	0	15.92	0.064498	16.08	0.100623	16.17	0
Italy	15.7636	0.00448631	15.33	0	15.33	0.0922227	15.5	0	15.75	0	16	0	16.17	0	16.25	0
Japan	15.7822	0.00528917	15.33	0	15.42	0.113842	15.5	0.04	15.75	0.0357771	16	0.0438178	16.17	0	16.25	0
Korea	15.6995	0.0214704	15.25	0	15.33	0.0505964	15.42	0.064498	15.67	0	16	0.0819755	16.08	0.0284605	16.17	0
Latvia¹	15.7702	0.00520314	15.33	0	15.42	0	15.5	0.0178885	15.75	0	16	0	16.17	0	16.25	0
Lithuania	15.7144	0.00341552	15.25	0	15.33	0	15.5	0	15.67	0.0593295	15.92	0.0252982	16.08	0	16.17	0
Mexico	15.8351	0.00430936	15.42	0	15.42	0.069282	15.58	0	15.83	0	16.08	0	16.25	0	16.33	0
Netherlands¹	15.7755	0.00620184	15.33	0	15.42	0	15.5	0	15.75	0	16	0	16.17	0	16.25	0
New Zealand¹	15.7987	0.00515608	15.33	0	15.42	0	15.58	0	15.83	0.0758946	16	0.0619677	16.17	0	16.25	0
Norway	15.773	0.00488752	15.33	0	15.42	0	15.5	0.04	15.75	0	16	0	16.17	0	16.25	0.04
Poland	15.7308	0.00416785	15.25	0	15.33	0	15.5	0	15.75	0	16	0	16.17	0.10649	16.17	0
Portugal	15.735	0.00536026	15.33	0.0178885	15.33	0	15.5	0	15.75	0	16	0	16.17	0	16.17	0
Slovak Republic	15.8072	0.00578747	15.33	0.0922227	15.42	0	15.58	0	15.83	0.04	16	0.0819755	16.17	0.0178885	16.25	0
Slovenia	15.7285	0.00450307	15.33	0	15.33	0	15.5	0	15.75	0.0178885	16	0	16.17	0	16.17	0
Spain	15.7955	0.00322166	15.33	0	15.42	0	15.58	0	15.83	0.0779743	16	0.0779743	16.17	0	16.25	0
Sweden	15.7415	0.00464558	15.25	0	15.33	0	15.5	0	15.75	0	16	0	16.17	0	16.17	0
Switzerland	15.8437	0.00570582	15.42	0	15.42	0.0593295	15.58	0	15.83	0	16.08	0	16.25	0	16.33	0
Turkey	15.8616	0.00364684	15.42	0	15.5	0	15.67	0.131966	15.83	0	16.08	0	16.25	0	16.33	0
United Kingdom¹	15.7334	0.00354237	15.25	0	15.33	0	15.5	0	15.75	0	16	0	16.17	0	16.17	0
United States¹	15.8364	0.00423418	15.42	0	15.42	0	15.58	0	15.83	0	16.08	0	16.25	0	16.25	0.0536656
Partners
Albania	15.8616	0.00459146	15.42	0	15.5	0	15.67	0	15.83	0	16.08	0	16.25	0	16.33	0
Argentina	15.7063	0.00375504	15.25	0	15.33	0	15.5	0.0252982	15.67	0.0252982	15.92	0	16.08	0	16.17	0
Azerbaijan	—	(†)	—	(†)	—	(†)	—	(†)	—	(†)	—	(†)	—	(†)	—	(†)
Brazil	15.8626	0.0028521	15.42	0	15.5	0	15.58	0.122413	15.83	0	16.08	0	16.25	0	16.33	0
Brunei Darussalam	15.7979	0.00344076	15.33	0	15.42	0	15.58	0	15.83	0	16	0	16.17	0	16.25	0
Bulgaria	15.7319	0.00455665	15.33	0.0473286	15.33	0	15.5	0	15.75	0	16	0	16.17	0	16.17	0
Cambodia	15.7685	0.00532904	15.33	0	15.33	0.0965144	15.5	0	15.75	0	16	0	16.17	0	16.25	0
Croatia	15.7435	0.00413496	15.33	0	15.33	0	15.5	0	15.75	0	16	0	16.17	0	16.17	0
Cyprus³	15.7082	0.00345683	15.25	0	15.33	0	15.5	0	15.67	0	15.92	0	16.08	0	16.17	0
Dominican Republic	15.715	0.00396536	15.33	0	15.33	0	15.5	0	15.67	0	15.92	0.0252982	16.17	0	16.17	0
El Salvador	15.7488	0.00557843	15.33	0	15.33	0	15.5	0	15.75	0	16	0	16.17	0	16.17	0.0252982
Georgia	15.8542	0.00411276	15.42	0	15.5	0.0505964	15.58	0	15.83	0	16.08	0	16.25	0	16.33	0
Guatemala	15.7105	0.00615961	15.25	0	15.33	0	15.5	0	15.75	0.0779743	15.92	0	16.08	0	16.17	0
Hong Kong (China)¹	15.8092	0.0051592	15.33	0.115607	15.42	0	15.58	0	15.83	0.118659	16.08	0.0309838	16.25	0.0252982	16.25	0
Indonesia	15.872	0.00543638	15.42	0	15.5	0	15.58	0.119059	15.83	0.0201246	16.08	0.0348569	16.25	0	16.33	0
Jamaica¹	15.754	0.00547201	15.33	0	15.42	0	15.5	0	15.75	0	16	0	16.17	0	16.25	0
Jordan	15.7266	0.00453783	15.25	0	15.33	0	15.5	0	15.75	0	16	0	16.17	0.0402493	16.17	0
Kazakhstan	15.7812	0.00283585	15.33	0	15.42	0	15.5	0	15.75	0	16	0	16.17	0	16.25	0
Kosovo⁴	15.8629	0.00434125	15.42	0	15.5	0	15.67	0	15.83	0	16.08	0	16.25	0	16.33	0
Macao (China)	15.8034	0.00416443	15.33	0	15.42	0	15.58	0	15.75	0.0357771	16.08	0	16.25	0.0252982	16.25	0
Malaysia	15.8344	0.00394589	15.42	0	15.42	0	15.58	0	15.83	0	16.08	0	16.25	0	16.25	0.0619677
Malta	15.7082	0.00539146	15.25	0	15.33	0	15.42	0.0309838	15.67	0.114542	16	0.0946572	16.08	0	16.17	0
Republic of Moldova	15.7578	0.00508162	15.33	0	15.42	0.0201246	15.5	0	15.75	0	16	0	16.17	0	16.25	0.114542
Mongolia	15.8138	0.00411308	15.33	0	15.42	0	15.58	0	15.83	0	16.08	0	16.25	0.0839046	16.25	0
Montenegro	15.7859	0.00434182	15.33	0	15.42	0	15.58	0.0536656	15.75	0	16	0	16.17	0	16.25	0
Morocco	15.8572	0.00439959	15.42	0	15.5	0.0178885	15.58	0	15.83	0	16.08	0	16.25	0	16.33	0
North Macedonia⁵	15.8396	0.00302565	15.42	0	15.42	0.0799999	15.58	0	15.83	0	16.08	0	16.25	0	16.25	0.0619677
Palestinian Authority	15.7972	0.00688098	15.33	0	15.42	0	15.58	0	15.75	0.0912139	16.08	0.0737563	16.17	0.0876355	16.25	0
Panama¹	15.8496	0.00515093	15.42	0	15.5	0	15.67	0.117346	15.83	0	16.08	0	16.25	0	16.33	0.0438178
Paraguay	15.7181	0.00428682	15.25	0	15.33	0	15.5	0.0438178	15.67	0.102762	16	0	16.08	0.0402493	16.17	0
Peru	15.8701	0.0041369	15.42	0	15.5	0	15.58	0.0201246	15.92	0.0965144	16.08	0	16.25	0	16.33	0
Philippines	15.744	0.00389732	15.33	0	15.33	0	15.5	0	15.75	0	16	0	16.17	0	16.25	0
Qatar	15.7358	0.00333195	15.33	0	15.33	0	15.5	0	15.75	0	16	0.0178885	16.17	0	16.25	0.0505964
Romania	15.8515	0.00487734	15.42	0	15.5	0	15.58	0	15.83	0	16.08	0	16.25	0	16.33	0
Saudi Arabia	15.8832	0.00335292	15.42	0	15.5	0	15.67	0	15.92	0	16.08	0	16.25	0	16.33	0
Serbia	15.7105	0.00341888	15.25	0	15.33	0	15.5	0	15.67	0	15.92	0	16.08	0	16.17	0
Singapore	15.7799	0.00330395	15.33	0	15.42	0	15.5	0	15.75	0	16	0	16.17	0	16.25	0
Chinese Taipei	15.8103	0.00711747	15.33	0.0348569	15.42	0	15.58	0	15.83	0.0565685	16.08	0	16.25	0	16.25	0
Thailand	15.6979	0.00408038	15.25	0	15.33	0	15.42	0	15.67	0.0178885	15.92	0	16.08	0	16.17	0
Ukrainian regions	—	(†)	—	(†)	—	(†)	—	(†)	—	(†)	—	(†)	—	(†)	—	(†)
United Arab Emirates	15.8584	0.00183231	15.42	0	15.5	0	15.58	0	15.83	0	16.08	0	16.25	0	16.33	0
Uruguay	15.8179	0.00395888	15.42	0.136492	15.42	0	15.58	0	15.83	0	16.08	0	16.25	0	16.25	0
Uzbekistan	15.7788	0.00396589	15.33	0	15.42	0	15.58	0	15.75	0	16	0	16.17	0	16.25	0
Viet Nam	15.779	0.00408163	15.33	0	15.42	0	15.5	0	15.75	0	16	0.0309838	16.17	0	16.25	0
Data Notes:
n/a Data not available
— No data
‡ Reporting standard not met
† S.E. not applicable
Country Notes:
¹ Caution is required when interpreting estimates because one or more PISA sampling standards were not met (see PISA 2022 Results [Volume I] Reader's Guide, Annexes A2 and A4).
² The statistical data for Israel are supplied by and under the responsibility of the relevant Israeli authorities. The use of such data by the OECD is without prejudice to the status of the Golan Heights, East Jerusalem and Israeli settlements in the West Bank under the terms of international law.
³ Information on data for Cyprus: https://oe.cd/cyprus-disclaimer
⁴ This designation is without prejudice to positions on status, and is in line with United Nations Security Council Resolution 1244/99 and the Advisory Opinion of the International Court of Justice on Kosovo's declaration of independence.
⁵ North Macedonia refers to the Republic of North Macedonia.

## Sheet: ALLACTIV
Continuous variables from questionnaire: Overall results
ALLACTIV: Extra-curricular activities offered (all) (WLE)
	Mean score		5th		10th		25th		Median (50th)		75th		90th		95th
	Mean	S.E.	Score	S.E.	Score	S.E.	Score	S.E.	Score	S.E.	Score	S.E.	Score	S.E.	Score	S.E.
OECD
Australia¹	0.959161	0.0391328	-0.4199	0	-0.0649	0	0.3334	0.0491363	0.9279	0.0565459	1.5793	0.0342783	2.4383	0	2.4383	0
Austria	-0.398733	0.0476196	-2.3932	0	-1.6856	0	-0.9975	0	-0.4105	0	0.1883	0.0798971	0.6808	0.055207	0.9474	0.156787
Belgium	—	(†)	—	(†)	—	(†)	—	(†)	—	(†)	—	(†)	—	(†)	—	(†)
Canada¹	1.12012	0.0413685	-0.1879	0	-0.0111	0.0878871	0.4695	0.0386304	0.986	0.0845444	1.6048	0.429615	2.4383	0	2.4383	0
Chile	0.334867	0.0667167	-0.9432	0	-0.6464	0	-0.1297	0	0.279	0.0306216	0.7669	0.136135	1.3229	0.0980277	1.734	0.188127
Colombia	-0.199691	0.0617011	-1.6091	0	-1.1132	0	-0.7491	0	-0.1691	0	0.3948	0.0846986	0.9222	0.313183	1.1585	0.293528
Costa Rica	-0.0941585	0.0670265	-1.3883	0	-0.9776	0	-0.5327	0	-0.1016	0	0.3073	0.106726	0.9158	0.280823	1.1759	0.257504
Czech Republic	-0.0962416	0.0486887	-1.4735	0	-1.1132	0	-0.6119	0	-0.0215	0.0261948	0.441	0.0682444	0.8604	0.0707308	1.15	0.0828925
Denmark¹	-0.648178	0.0595296	-2.0956	0	-2.0956	0	-1.3595	0	-0.6796	0	-0.0512	0.0703049	0.4111	0.144084	0.8691	0.232745
Estonia	—	(†)	—	(†)	—	(†)	—	(†)	—	(†)	—	(†)	—	(†)	—	(†)
Finland	—	(†)	—	(†)	—	(†)	—	(†)	—	(†)	—	(†)	—	(†)	—	(†)
France	—	(†)	—	(†)	—	(†)	—	(†)	—	(†)	—	(†)	—	(†)	—	(†)
Germany	0.447342	0.0644655	-1.1183	0	-0.8202	0	-0.1154	0	0.441	0.0447069	1.1585	0.0927289	1.5965	0.0464144	2.4383	0.0992955
Greece	-0.602283	0.0616798	-2.241	0	-1.8401	0	-1.1898	0	-0.6854	0	0.0069	0.0967084	0.6158	0.115753	1.157	0.235448
Hungary	0.327393	0.0502799	-1.0493	0	-0.6162	0	-0.1653	0	0.3231	0.10541	0.8604	0.105776	1.4962	0.283228	1.5599	0.013607
Iceland	0.061938	0.005223	-1.1236	0	-1.1132	0	-0.4829	0	0.0713	0	0.6277	0.083785	1.2615	0	1.5599	0
Ireland¹	—	(†)	—	(†)	—	(†)	—	(†)	—	(†)	—	(†)	—	(†)	—	(†)
Israel²	0.237169	0.0635501	-1.1183	0	-0.7935	0	-0.2743	0	0.1768	0.123448	0.7374	0.120813	1.2615	0.133814	1.5599	0.0102859
Italy	-0.267999	0.0465983	-1.4593	0	-1.025	0	-0.7281	0	-0.2269	0	0.2048	0.0720421	0.5906	0.0781121	0.8398	0.0946346
Japan	—	(†)	—	(†)	—	(†)	—	(†)	—	(†)	—	(†)	—	(†)	—	(†)
Korea	1.5679	0.0754148	0.0386	0.293114	0.4997	0.184169	0.9284	0.127724	1.4734	0.115673	2.5994	0.376231	2.5994	0	2.8389	0.341286
Latvia¹	—	(†)	—	(†)	—	(†)	—	(†)	—	(†)	—	(†)	—	(†)	—	(†)
Lithuania	0.465817	0.0245202	-0.435	0	-0.2875	0	-0.0651	0	0.4019	0.0486638	0.8332	0.00484125	1.4645	0.226646	1.5075	0.370307
Mexico	0.239277	0.0569379	-1.24	0	-0.9136	0	-0.4519	0	0.1736	0.0646643	0.7599	0.0440788	1.6502	0.122115	1.8733	0.319472
Netherlands¹	-0.17432	0.095733	-2.3932	0	-1.2799	0	-0.6162	0	-0.0987	0	0.4021	0.158909	0.9279	0.0227626	1.2615	0.326483
New Zealand¹	—	(†)	—	(†)	—	(†)	—	(†)	—	(†)	—	(†)	—	(†)	—	(†)
Norway	-1.22541	0.0632173	-2.3932	0	-2.3932	0	-2.3932	0	-1.2799	0	-0.5166	0	-0.0015	0.0816954	0.3298	0.070698
Poland	—	(†)	—	(†)	—	(†)	—	(†)	—	(†)	—	(†)	—	(†)	—	(†)
Portugal	—	(†)	—	(†)	—	(†)	—	(†)	—	(†)	—	(†)	—	(†)	—	(†)
Slovak Republic	—	(†)	—	(†)	—	(†)	—	(†)	—	(†)	—	(†)	—	(†)	—	(†)
Slovenia	0.596957	0.0100283	-0.6291	0	-0.3084	0	0.0394	0.00815058	0.4791	0.00290241	1.0635	0.0632387	2.259	0	2.259	0
Spain	-0.411104	0.0377581	-2.3932	0	-1.4735	0	-0.9394	0	-0.3549	0	0.1302	0.0902286	0.6382	0.0428036	0.8925	0.0615877
Sweden	-1.02241	0.0470476	-2.3932	0	-2.3932	0	-1.4735	0	-0.9648	0	-0.4871	0	-0.0622	0.0874213	0.2673	0.0874504
Switzerland	-0.140401	0.059942	-2.1174	0	-1.3393	0	-0.7436	0	-0.0178	0.0723422	0.4312	0.0781703	0.7945	0.182756	1.3318	0.187312
Turkey	0.464776	0.0481021	-0.6859	0	-0.505	0	-0.0347	0.0770843	0.3838	0.0451518	0.9329	0.103191	1.465	0.408373	2.1082	0
United Kingdom¹	—	(†)	—	(†)	—	(†)	—	(†)	—	(†)	—	(†)	—	(†)	—	(†)
United States¹	1.09396	0.0730647	-0.0279	0.0363346	0.1364	0.0731092	0.4578	0.142523	1.1965	0.209412	2.1298	0.577865	2.1298	0	2.1298	0
Partners
Albania	0.524221	0.0485863	-1.0493	0	-0.6119	0	-0.0547	0.0784072	0.4927	0.0417996	0.9474	0.141195	1.5965	0.359949	2.4383	0
Argentina	-0.52164	0.0389826	-2.0807	0	-1.3142	0	-0.8268	0	-0.5018	0	-0.1083	0	0.2383	0.0993089	0.5059	0.137017
Azerbaijan	—	(†)	—	(†)	—	(†)	—	(†)	—	(†)	—	(†)	—	(†)	—	(†)
Brazil	-0.365973	0.0416853	-1.8378	0	-1.7305	0	-1.1118	0	-0.3143	0	0.224	0.0644863	0.7762	0.0873021	1.4796	0.104716
Brunei Darussalam	0.375085	0.00192661	-0.6162	0	-0.5424	0	-0.2313	0	0.1042	0	0.8073	0	1.5829	0	2.4383	0
Bulgaria	0.187082	0.0639281	-1.1183	0	-1.0493	0	-0.5424	0	0.2338	0.0808095	0.6995	0.123649	1.3228	0.258519	2.4383	0.925553
Cambodia	-0.341602	0.0696247	-1.3425	0	-1.3425	0	-0.727	0	-0.1895	0	0.0181	0.0275047	0.3731	0.144839	0.5951	0.412431
Croatia	—	(†)	—	(†)	—	(†)	—	(†)	—	(†)	—	(†)	—	(†)	—	(†)
Cyprus³	0.824139	0.0096912	-0.2969	0	-0.2361	0	-0.0649	0	0.669	0.00158116	1.5599	0	2.4383	0	2.4383	0
Dominican Republic	0.218869	0.0834282	-1.4735	0	-0.9648	0	-0.2313	0	0.219	0.0781982	0.8114	0.0879369	1.4962	0.237667	1.5965	0.262002
El Salvador	-0.0929661	0.0569539	-1.4318	0	-1.1245	0	-0.6838	0	-0.1119	0	0.3601	0.0941217	0.9032	0.175676	1.4025	0.417038
Georgia	0.221101	0.0613524	-0.9438	0	-0.6933	0	-0.3125	0	0.1036	0.0545351	0.6155	0.101193	1.2833	0.112575	1.841	0.695848
Guatemala	-0.363209	0.0645252	-1.7218	0	-1.4574	0	-0.7784	0	-0.3906	0	0.1915	0.0559446	0.7701	0.149812	1.1567	0.300094
Hong Kong (China)¹	—	(†)	—	(†)	—	(†)	—	(†)	—	(†)	—	(†)	—	(†)	—	(†)
Indonesia	0.456962	0.0611407	-1.0493	0	-0.618	0	-0.0124	0.0526559	0.412	0.056629	1.15	0.100526	1.5599	0.00514296	2.4383	0.978083
Jamaica¹	0.347135	0.0996193	-1.0595	0	-0.9856	0	-0.1612	0	0.2094	0.0820113	1.0211	0.0876175	1.5829	0.0260273	1.5965	1.17559
Jordan	0.09706	0.0661539	-2.3401	0	-1.287	0	-0.5172	0	-0.0081	0.0736555	0.7945	0.143051	1.4317	0.0235161	1.964	0.96642
Kazakhstan	0.773388	0.039094	-0.5495	0	-0.3427	0	0.0986	0.0669274	0.6268	0.083855	1.3647	0.217592	2.0517	0	2.0517	0
Kosovo⁴	0.610434	0.0215442	-1.0493	0	-0.7568	0	-0.2313	0	0.5673	0.05261	1.3542	0.0631485	2.4383	0	2.4383	0
Macao (China)	1.43334	0.00109992	0.272	0	0.4927	0	0.9279	0	1.2759	0	2.4383	0	2.4383	0	2.4383	0
Malaysia	1.43874	0.0894242	-0.0698	0.0426676	0.1244	0.0262512	0.5139	0.183688	1.3585	0.389829	2.3044	0.0506593	3.6787	0	3.6787	0
Malta	-0.0835396	0.00369433	-1.396	0	-0.9648	0	-0.4862	0	0.0001	0	0.3963	0	0.6751	0	1.4962	0
Republic of Moldova	—	(†)	—	(†)	—	(†)	—	(†)	—	(†)	—	(†)	—	(†)	—	(†)
Mongolia	0.328167	0.0519653	-0.5829	0	-0.4641	0	-0.1854	0	0.1561	0.0693072	0.7749	0.0469777	1.1917	0.351187	1.9769	0
Montenegro	0.697879	0.0212286	-0.4825	0	-0.3494	0	0.1265	0.0415217	0.5474	0.00867594	1.0939	0	2.4383	0	2.4383	0
Morocco	—	(†)	—	(†)	—	(†)	—	(†)	—	(†)	—	(†)	—	(†)	—	(†)
North Macedonia⁵	0.583755	0.00169002	-1.0493	0	-0.3599	0	0.0454	0	0.4695	0	1.1585	0	1.5965	0	2.4383	0
Palestinian Authority	0.488136	0.056835	-1.0493	0	-0.6119	0	-0.0762	0.0183581	0.4595	0.0523803	1.0939	0.0850849	1.5599	0.0115739	2.4383	0.90273
Panama¹	0.134431	0.0805228	-1.1841	0	-0.9805	0	-0.3913	0	0.0803	0.149929	0.6634	0.106346	1.3257	0.264125	1.8805	0.21847
Paraguay	-0.45899	0.0611189	-2.3744	0	-1.396	0	-1.0493	0	-0.5424	0	0.0454	0.169934	0.6229	0.139105	0.9345	0.289163
Peru	—	(†)	—	(†)	—	(†)	—	(†)	—	(†)	—	(†)	—	(†)	—	(†)
Philippines	-0.246734	0.0974959	-2.5339	0	-1.7994	0	-1.197	0	-0.2534	0	0.6058	0.202419	1.4937	0.436515	2.4674	0
Qatar	1.10798	0.0028296	-0.5447	0	-0.1407	0	0.2959	0	1.0137	0.00170412	1.4119	0	3.5639	0	3.5639	0
Romania	0.123572	0.0525068	-0.9605	0	-0.7563	0	-0.3559	0	0.0628	0.0260387	0.5086	0.125257	1.0939	0.144228	1.4962	0.159609
Saudi Arabia	-0.0100454	0.0749365	-2.3625	0	-1.4465	0	-0.5447	0	0.1061	0.0596823	0.7303	0.085249	1.3916	0.296113	1.4119	0.0243817
Serbia	—	(†)	—	(†)	—	(†)	—	(†)	—	(†)	—	(†)	—	(†)	—	(†)
Singapore	1.48594	0.0141199	-0.2858	0	0.043	0.00517789	0.5448	0.00548562	1.1503	0.0155407	2.5697	0.190811	3.0109	0	3.6903	0
Chinese Taipei	1.10994	0.0583764	-0.0821	0.146276	0.285	0.0958714	0.5485	0.0475201	0.938	0.0453167	1.6785	0.149133	2.4051	0	2.4051	0
Thailand	1.21295	0.0550625	-0.3589	0	-0.0324	0.0249	0.4949	0.112916	1.3324	0.192251	2.0243	0.0965832	2.7677	0	2.7677	0
Ukrainian regions	—	(†)	—	(†)	—	(†)	—	(†)	—	(†)	—	(†)	—	(†)	—	(†)
United Arab Emirates	1.11411	0.0178661	-0.8545	0	-0.289	0	0.2954	0.0306156	1.0633	0.0550506	1.8536	0.012603	2.9	0	2.9	0
Uruguay	—	(†)	—	(†)	—	(†)	—	(†)	—	(†)	—	(†)	—	(†)	—	(†)
Uzbekistan	1.8036	0.0742646	0.307	0.0700745	0.4593	0.0540842	0.9399	0.0868512	1.7371	0.0390926	3.488	0.85975	3.488	0	3.488	0
Viet Nam	0.329104	0.0864707	-1.1151	0	-0.7312	0	-0.3256	0	0.1537	0.140859	0.6987	0.104704	1.313	0.622961	3.5263	0.999153
Data Notes:
n/a Data not available
— No data
‡ Reporting standard not met
† S.E. not applicable
Country Notes:
¹ Caution is required when interpreting estimates because one or more PISA sampling standards were not met (see PISA 2022 Results [Volume I] Reader's Guide, Annexes A2 and A4).
² The statistical data for Israel are supplied by and under the responsibility of the relevant Israeli authorities. The use of such data by the OECD is without prejudice to the status of the Golan Heights, East Jerusalem and Israeli settlements in the West Bank under the terms of international law.
³ Information on data for Cyprus: https://oe.cd/cyprus-disclaimer
⁴ This designation is without prejudice to positions on status, and is in line with United Nations Security Council Resolution 1244/99 and the Advisory Opinion of the International Court of Justice on Kosovo's declaration of independence.
⁵ North Macedonia refers to the Republic of North Macedonia.

## Sheet: ANXMAT
Continuous variables from questionnaire: Overall results
ANXMAT: Index mathematics anxiety
	Mean score		5th		10th		25th		Median (50th)		75th		90th		95th
	Mean	S.E.	Score	S.E.	Score	S.E.	Score	S.E.	Score	S.E.	Score	S.E.	Score	S.E.	Score	S.E.
OECD
Australia¹	0.17415	0.0101646	-1.6826	0	-0.9755	0	-0.3794	0	0.1748	0.00934676	0.6647	0.118299	1.4193	0.0935314	2.5078	0.00328886
Austria	0.0343489	0.0202692	-2.3755	0	-2.249	0	-0.7107	0	0.1031	0.0359542	0.7889	0.0173983	1.7476	0.237669	2.5078	0.048382
Belgium	0.205917	0.0172641	-2.3558	0	-0.9979	0	-0.3794	0	0.1748	0.0252248	0.7889	0	1.5426	0.0198464	2.5078	0
Canada¹	0.155224	0.0131672	-2.3755	0	-1.6654	0	-0.5006	0	0.1748	0	0.7889	0	1.9128	0.091594	2.5429	0
Chile	0.590294	0.0203177	-1.2899	0	-0.638	0	-0.0575	0	0.602	0.0295885	1.1606	0.0283314	2.5078	0	2.6149	0.00428972
Colombia	0.541982	0.0150325	-0.9877	0	-0.5006	0	0.051	0.027942	0.5653	0.0246191	0.8918	0.0141554	1.9128	0.0793971	2.5429	0
Costa Rica	0.516577	0.0193101	-1.299	0	-0.7358	0	-0.1172	0	0.429	0.109131	1.1287	0.0305878	2.5026	0	2.6109	0
Czech Republic	0.0199048	0.0214836	-2.4033	0	-1.3481	0	-0.5627	0	-0.0575	0	0.5659	0.0234265	1.5056	0.0334612	2.5078	0.0294091
Denmark¹	-0.116581	0.0187545	-2.3755	0	-1.6654	0	-0.5196	0	-0.1371	0	0.5653	0.0282198	1.1287	0.0338902	2.5026	0.483127
Estonia	0.0136246	0.0180188	-2.3755	0	-1.6297	0	-0.508	0	-0.0423	0	0.6387	0.0215544	1.4278	0.045817	2.5078	0
Finland	-0.289371	0.0166785	-2.382	0	-2.249	0	-0.7358	0	-0.3744	0	0.4067	0.0367276	0.8918	0.0182525	1.5706	0.326093
France	0.133319	0.0158411	-2.3558	0	-1.5486	0	-0.5006	0	0.1748	0.0167025	0.7889	0.00445393	1.5706	0.107753	2.5078	0.00784859
Germany	0.101127	0.0217245	-2.3558	0	-1.6297	0	-0.5191	0	0.1031	0.0353782	0.7889	0.0255973	1.5706	0.251894	2.5078	0
Greece	0.260688	0.0165732	-2.249	0	-1.0075	0	-0.3794	0	0.1932	0.000130386	0.8251	0.0380059	1.9128	0.0714131	2.5429	0.0152052
Hungary	-0.206661	0.0230326	-2.3755	0	-1.6826	0	-0.7358	0	-0.2704	0	0.4252	0.00760999	1.0161	0.0408732	1.8354	0.124204
Iceland	0.0568463	0.0238168	-2.3755	0	-1.6654	0	-0.508	0	0.051	0.0247753	0.6647	0.131428	1.5426	0.102192	2.5429	0.0376405
Ireland¹	0.205575	0.0156472	-2.249	0	-0.9979	0	-0.3744	0	0.1748	0.00708756	0.7774	0.00445393	1.5409	0.0554565	2.5078	0
Israel²	—	(†)	—	(†)	—	(†)	—	(†)	—	(†)	—	(†)	—	(†)	—	(†)
Italy	0.394133	0.0182422	-1.2899	0	-0.7107	0	-0.1371	0	0.3729	0.0436521	0.8757	0.0213004	1.8003	0.195875	2.5429	0.0443984
Japan	0.325887	0.0187644	-1.6826	0	-0.9877	0	-0.2885	0	0.3378	0.0313944	0.8918	0.0124796	1.8028	0.0549243	2.5429	0.0235458
Korea	-0.0547926	0.0197811	-2.3755	0	-2.249	0	-0.5191	0	-0.0423	0	0.6566	0.0196085	1.2595	0.0380583	2.5026	0
Latvia¹	0.234908	0.0176892	-2.249	0	-0.9979	0	-0.3794	0	0.1931	0.0100233	0.7889	0.00962159	1.8354	0.0491487	2.5429	0
Lithuania	0.182214	0.0156141	-2.3558	0	-1.2286	0	-0.4577	0	0.1748	0.0129401	0.7774	0.0106025	1.5706	0.217657	2.5429	0.0221992
Mexico	0.544676	0.0169793	-1.0075	0	-0.508	0	-0.0394	0.0926324	0.602	0.0393564	1.0112	0.0324007	1.9159	0.174838	2.5429	0
Netherlands¹	-0.218065	0.0223727	-2.3755	0	-2.249	0	-0.6243	0	-0.2704	0	0.4067	0.02725	1.0112	0.0802015	1.8354	0.113332
New Zealand¹	0.222424	0.0202273	-1.6826	0	-0.9158	0	-0.3794	0	0.1932	0.000102471	0.7774	0.0252005	1.4278	0.0428386	2.5078	0.00116279
Norway	0.170845	0.0224213	-2.3755	0	-1.6297	0	-0.5006	0	0.133	0.0269062	0.8251	0.0181	1.9397	0.496837	2.5429	0.0509999
Poland	0.257561	0.0229906	-2.249	0	-0.9755	0	-0.3744	0	0.1931	0.0224128	0.7889	0.0184617	1.9128	0.09514	2.5429	0
Portugal	0.140383	0.0166835	-2.249	0	-0.9979	0	-0.3794	0	0.1748	0.00409201	0.6647	0	1.1606	0.116074	2.5026	0.623392
Slovak Republic	0.241318	0.0221047	-2.3558	0	-1.1713	0	-0.3874	0	0.2077	0.0888011	0.7716	0.0352731	1.6347	0.36335	2.635	0.00281743
Slovenia	0.202143	0.014836	-2.249	0	-1.0075	0	-0.3794	0	0.1748	0.0154145	0.7774	0.00363662	1.8003	0.117824	2.5429	0
Spain	0.367098	0.0129907	-1.6741	0	-0.9158	0	-0.2045	0	0.4067	0.037029	0.8918	0.0184328	1.8028	0.0126506	2.5078	0.0110996
Sweden	-0.0722933	0.0160024	-2.382	0	-2.249	0	-0.6243	0	-0.0575	0	0.6566	0.0207979	1.4533	0.0608901	2.5078	0
Switzerland	-0.117534	0.0203428	-2.3755	0	-2.249	0	-0.7358	0	-0.0575	0	0.6387	0.0443372	1.2595	0.0312341	1.9128	0.0318641
Turkey	0.594614	0.0198282	-1.6741	0	-0.6243	0	-0.1172	0	0.602	0.0338357	1.2587	0.0763719	2.5429	0.0156972	2.6109	0.0033468
United Kingdom¹	0.0390492	0.0191363	-2.3755	0	-1.5486	0	-0.5006	0	0.051	0.019542	0.6566	0	1.2918	0.0877347	2.5026	0
United States¹	0.131322	0.0181333	-2.3558	0	-1.2788	0	-0.5006	0	0.133	0.0220361	0.7774	0.0904525	1.5426	0.149178	2.5078	0.0313944
Partners
Albania	0.0123727	0.0227888	-2.3755	0	-1.6741	0	-0.508	0	0.051	0.0183625	0.6647	0	1.2587	0.0595716	2.5026	0.0047943
Argentina	0.52711	0.0193656	-1.6297	0	-0.6243	0	-0.0423	0	0.5653	0.00820637	1.0161	0.0127917	2.5026	0	2.6109	0
Azerbaijan	—	(†)	—	(†)	—	(†)	—	(†)	—	(†)	—	(†)	—	(†)	—	(†)
Brazil	0.530394	0.0144979	-1.288	0	-0.5969	0	-0.1423	0	0.5053	0.0459954	0.9845	0.0481405	2.5078	0	2.6069	0
Brunei Darussalam	0.668885	0.012071	-0.6243	0	-0.2758	0	0.1932	0.000120418	0.6566	0.00313711	1.1287	0.00290689	1.8003	0.0461748	2.5078	0
Bulgaria	0.196423	0.0227042	-2.3558	0	-1.0075	0	-0.4577	0	0.133	0.0400961	0.7774	0.00363662	1.8354	0.11379	2.6109	0.0825855
Cambodia	0.496431	0.0128451	-0.402	0	-0.402	0	0.0181	0	0.4281	0	0.8255	0	1.2366	0	1.7428	0
Croatia	0.106302	0.0204696	-2.3755	0	-1.2788	0	-0.4577	0	0.1031	0.0535445	0.6647	0.0517105	1.4533	0.108641	2.5078	0.01755
Cyprus³	0.186517	0.0190676	-2.3558	0	-1.2756	0	-0.3794	0	0.1748	0.00954707	0.7774	0.0305081	1.8028	0.0752683	2.5429	0
Dominican Republic	‡	(†)	‡	(†)	‡	(†)	‡	(†)	‡	(†)	‡	(†)	‡	(†)	‡	(†)
El Salvador	0.594177	0.0193993	-1.2788	0	-0.508	0	0.051	0.0462496	0.6387	0	1.0112	0.085699	2.5026	0.00657772	2.6109	0.0356594
Georgia	0.0449952	0.0193727	-2.3558	0	-1.2771	0	-0.4275	0	0.0453	0.00537638	0.6546	0.0289175	1.2353	0.11849	2.6087	0.00384614
Guatemala	0.68188	0.0211332	-0.8787	0	-0.4605	0	0.1422	0	0.7283	0.0930754	1.1293	0	2.6696	0	2.6696	0
Hong Kong (China)¹	0.231405	0.0189549	-2.3558	0	-1.0075	0	-0.3794	0	0.1932	0.0361523	0.7889	0	1.8003	0.242468	2.5429	0.0207654
Indonesia	—	(†)	—	(†)	—	(†)	—	(†)	—	(†)	—	(†)	—	(†)	—	(†)
Jamaica¹	0.472878	0.0269312	-1.6625	0	-0.5632	0	-0.1172	0	0.4252	0.00887144	1.0112	0.130769	2.5026	0	2.5429	0.0402292
Jordan	0.23389	0.0159099	-2.249	0	-0.8811	0	-0.3744	0	0.1932	2.23611e-05	0.7774	0	1.4193	0.0852741	2.5078	0
Kazakhstan	0.177725	0.0117943	-2.2984	0	-0.9158	0	-0.3158	0	0.1582	0.0415504	0.7613	0.00910881	1.2469	0.0112198	2.6081	0.00346687
Kosovo⁴	0.256009	0.0166757	-1.6826	0	-0.9755	0	-0.3072	0	0.1932	0.021706	0.7774	0.011784	1.5426	0.0362958	2.5078	0.0436992
Macao (China)	0.280617	0.0147037	-2.249	0	-0.9877	0	-0.2885	0	0.3378	0.0523583	0.8757	0.0717441	1.5409	0.00211654	2.5078	0
Malaysia	0.495752	0.0156817	-0.755	0	-0.5191	0	-0.0054	0	0.5595	0.0246931	0.8757	0.0119052	1.7066	0.231888	2.5388	0.0240124
Malta	0.365608	0.0208762	-2.249	0	-0.9755	0	-0.2885	0	0.3729	0.0480354	0.905	0.079383	1.9159	0.125395	2.5429	0.0152052
Republic of Moldova	0.362562	0.0191729	-1.6654	0	-0.6687	0	-0.2704	0	0.3729	0.020272	0.8251	0.0255186	1.8003	0.139883	2.5429	0.00160997
Mongolia	0.324119	0.0185633	-2.3868	0	-0.843	0	-0.3583	0	0.3424	0.0434474	0.8077	0.0115695	2.0687	0.0963292	2.7851	0
Montenegro	0.161245	0.0169268	-2.3558	0	-1.2788	0	-0.4577	0	0.133	0.0412143	0.7774	0	1.9159	0.382982	2.5429	0
Morocco	0.406422	0.0148561	-1.0075	0	-0.5852	0	-0.1371	0	0.3729	0.00799453	0.8757	0.0558196	1.8003	0.171934	2.5078	0.0235458
North Macedonia⁵	0.166623	0.018633	-2.3558	0	-1.2756	0	-0.4577	0	0.1748	0.0509143	0.7774	0.0203177	1.5864	0.269847	2.5429	0.0342112
Palestinian Authority	0.223516	0.0165824	-1.6297	0	-0.755	0	-0.2885	0	0.1932	0.0152031	0.6647	0.0521604	1.2595	0.0228416	2.5026	0
Panama¹	‡	(†)	‡	(†)	‡	(†)	‡	(†)	‡	(†)	‡	(†)	‡	(†)	‡	(†)
Paraguay	0.626934	0.0171334	-0.8787	0	-0.4605	0	0.1422	0	0.535	0	1.1293	0	1.9817	0	2.6696	0
Peru	0.531597	0.0157368	-0.9158	0	-0.4577	0	0.051	0	0.5653	0.0166879	0.905	0.0114364	1.8003	0.145727	2.5078	0.0470916
Philippines	—	(†)	—	(†)	—	(†)	—	(†)	—	(†)	—	(†)	—	(†)	—	(†)
Qatar	0.187202	0.0197644	-2.3755	0	-1.6297	0	-0.4577	0	0.1932	0.000111805	0.7889	0	1.8354	0.0662353	2.5429	0
Romania	0.168478	0.0202512	-2.3558	0	-1.2756	0	-0.3794	0	0.1748	0.0157127	0.7774	0	1.5409	0.0293343	2.5429	0.0207654
Saudi Arabia	0.105085	0.0202139	-2.3755	0	-1.6654	0	-0.4577	0	0.133	0.0353273	0.7774	0	1.5426	0.0273201	2.5078	0.0470916
Serbia	0.197126	0.0220392	-2.3558	0	-1.1715	0	-0.4577	0	0.1748	0.0245752	0.7774	0.00445393	1.9128	0.119493	2.5429	0
Singapore	0.153323	0.0139194	-2.3558	0	-1.299	0	-0.4577	0	0.1932	0.000114019	0.7889	0.00257148	1.4278	0	2.5026	0.00367706
Chinese Taipei	0.285393	0.0189037	-2.249	0	-0.9158	0	-0.2758	0	0.3025	0.0537376	0.7889	0	1.8003	0.185201	2.5429	0.01755
Thailand	—	(†)	—	(†)	—	(†)	—	(†)	—	(†)	—	(†)	—	(†)	—	(†)
Ukrainian regions	—	(†)	—	(†)	—	(†)	—	(†)	—	(†)	—	(†)	—	(†)	—	(†)
United Arab Emirates	0.141072	0.00899188	-2.3755	0	-1.6297	0	-0.4577	0	0.1748	0	0.7774	0	1.5706	0.0445331	2.5429	0.0235458
Uruguay	0.371405	0.0199602	-2.249	0	-0.9158	0	-0.2704	0	0.3729	0.0420755	0.8757	0.0229608	1.9397	0.378615	2.5429	0.0430069
Uzbekistan	0.0428485	0.0223848	-2.3933	0	-2.2633	0	-0.4476	0	0.0625	0.00215035	0.7648	0.00460629	1.5246	0.149282	2.6087	0.00230129
Viet Nam	0.448332	0.0157854	-0.8787	0	-0.4605	0	-0.058	0	0.3401	0.0198786	0.7283	0.0365597	1.6218	0	2.6696	0
Data Notes:
n/a Data not available
— No data
‡ Reporting standard not met
† S.E. not applicable
Country Notes:
¹ Caution is required when interpreting estimates because one or more PISA sampling standards were not met (see PISA 2022 Results [Volume I] Reader's Guide, Annexes A2 and A4).
² The statistical data for Israel are supplied by and under the responsibility of the relevant Israeli authorities. The use of such data by the OECD is without prejudice to the status of the Golan Heights, East Jerusalem and Israeli settlements in the West Bank under the terms of international law.
³ Information on data for Cyprus: https://oe.cd/cyprus-disclaimer
⁴ This designation is without prejudice to positions on status, and is in line with United Nations Security Council Resolution 1244/99 and the Advisory Opinion of the International Court of Justice on Kosovo's declaration of independence.
⁵ North Macedonia refers to the Republic of North Macedonia.

## Sheet: ASSERAGR
Continuous variables from questionnaire: Overall results
ASSERAGR: Assertiveness (agreement) (WLE)
	Mean score		5th		10th		25th		Median (50th)		75th		90th		95th
	Mean	S.E.	Score	S.E.	Score	S.E.	Score	S.E.	Score	S.E.	Score	S.E.	Score	S.E.	Score	S.E.
OECD
Australia¹	0.0406756	0.0102157	-1.151	0	-0.8262	0	-0.3965	0	-0.0184	0	0.4413	0.00935054	0.9472	0.0207701	1.4064	0.0399478
Austria	0.00693009	0.014058	-1.3523	0	-1.008	0	-0.5549	0	-0.0801	0	0.4424	0.0130947	1.0432	0.0383012	1.644	0.0542982
Belgium	0.0553917	0.00950231	-1.1033	0	-0.8152	0	-0.4304	0	-0.025	0	0.4508	0.0100027	0.936	0.0308727	1.4578	0.0402953
Canada¹	0.0943083	0.0112198	-1.1432	0	-0.8252	0	-0.3588	0	0.0142	0.00912373	0.5057	0.0123143	1.0323	0.017756	1.5852	0.0493328
Chile	-0.133874	0.0158162	-1.46	0	-1.0399	0	-0.5883	0	-0.1561	0	0.2755	0.0169609	0.8878	0.038768	1.3993	0.0544347
Colombia	—	(†)	—	(†)	—	(†)	—	(†)	—	(†)	—	(†)	—	(†)	—	(†)
Costa Rica	-0.0880551	0.0197506	-1.4136	0	-1.0168	0	-0.6085	0	-0.1634	0	0.3436	0.0216071	0.9702	0.0361184	1.6083	0.0845182
Czech Republic	0.0188194	0.0115367	-1.131	0	-0.8294	0	-0.4472	0	-0.0476	0	0.4269	0.0143077	0.8424	0.015849	1.2638	0.0530335
Denmark¹	0.0824388	0.0133588	-0.9293	0	-0.7118	0	-0.3341	0	-0.0116	0.00525681	0.4089	0.0160494	0.8814	0.0328827	1.3706	0.0566162
Estonia	-0.0570552	0.0127041	-1.2029	0	-0.8877	0	-0.5057	0	-0.11	0	0.333	0.0158848	0.7794	0.0186499	1.3025	0.0479212
Finland	-0.0455755	0.0119232	-1.1694	0	-0.8657	0	-0.4692	0	-0.1102	0	0.3111	0.01712	0.7822	0.0244761	1.2246	0.0273374
France	0.185837	0.0156265	-1.0599	0	-0.7649	0	-0.3353	0	0.0684	0.0115532	0.5471	0.0144952	1.1477	0.0355234	1.843	0.0745672
Germany	0.0215974	0.0159006	-1.2261	0	-0.9062	0	-0.4659	0	-0.0397	0	0.4336	0.0158723	0.9512	0.0327159	1.391	0.0288094
Greece	0.0831599	0.014762	-1.1017	0	-0.8232	0	-0.4062	0	-0.0276	0	0.4651	0.0130395	1.0017	0.0393281	1.626	0.0560816
Hungary	-0.143671	0.0141543	-1.3903	0	-1.037	0	-0.642	0	-0.206	0	0.2654	0.0162268	0.7654	0.019885	1.2572	0.0480952
Iceland	0.0354975	0.0198197	-1.0821	0	-0.8268	0	-0.39	0	-0.0861	0	0.4026	0.0213262	0.9141	0.0488292	1.4229	0.0910557
Ireland¹	0.0572331	0.0143506	-1.1597	0	-0.8579	0	-0.4465	0	-0.0042	0.0102913	0.4565	0.0112938	0.9647	0.0272208	1.4693	0.0551462
Israel²	—	(†)	—	(†)	—	(†)	—	(†)	—	(†)	—	(†)	—	(†)	—	(†)
Italy	-0.0484121	0.0145051	-1.3305	0	-0.9925	0	-0.559	0	-0.1196	0	0.3445	0.0130951	0.9168	0.024408	1.418	0.0365367
Japan	—	(†)	—	(†)	—	(†)	—	(†)	—	(†)	—	(†)	—	(†)	—	(†)
Korea	0.0463644	0.0186738	-1.5184	0	-1.0673	0	-0.5807	0	-0.0804	0	0.5296	0.0209621	1.2013	0.0451736	1.9364	0.0920278
Latvia¹	-0.0877153	0.013826	-1.3643	0	-0.9788	0	-0.6006	0	-0.154	0	0.3311	0.0196078	0.7953	0.0286041	1.3529	0.0628414
Lithuania	-0.0556508	0.0144128	-1.3236	0	-1.0011	0	-0.5597	0	-0.1461	0	0.3145	0.0187385	0.8353	0.0214333	1.385	0.0509554
Mexico	—	(†)	—	(†)	—	(†)	—	(†)	—	(†)	—	(†)	—	(†)	—	(†)
Netherlands¹	-0.0128046	0.0137025	-1.1311	0	-0.8278	0	-0.4742	0	-0.0847	0	0.3637	0.0168736	0.7913	0.0211506	1.2655	0.0550979
New Zealand¹	-0.0149351	0.0161553	-1.2904	0	-0.885	0	-0.4557	0	-0.0556	0	0.4254	0.0154686	0.9005	0.0335644	1.3366	0.0426486
Norway	—	(†)	—	(†)	—	(†)	—	(†)	—	(†)	—	(†)	—	(†)	—	(†)
Poland	-0.110984	0.0152295	-1.3746	0	-0.9815	0	-0.587	0	-0.1572	0	0.2756	0.0135655	0.7598	0.0247818	1.3363	0.0726649
Portugal	0.0416331	0.0126569	-1.1035	0	-0.8232	0	-0.4497	0	-0.0593	0	0.3968	0.0120918	0.9155	0.0299586	1.4553	0.0384697
Slovak Republic	-0.148608	0.0131924	-1.3238	0	-0.9741	0	-0.662	0	-0.1934	0	0.2773	0.012626	0.7375	0.0226355	1.2184	0.048455
Slovenia	-0.194002	0.0165036	-1.3897	0	-1.0403	0	-0.6402	0	-0.2004	0	0.1988	0.0164491	0.6656	0.0238077	1.0548	0.0487702
Spain	-0.145261	0.0088856	-1.4069	0	-1.0688	0	-0.6243	0	-0.1829	0	0.2541	0.0102335	0.7717	0.0161657	1.249	0.0240634
Sweden	—	(†)	—	(†)	—	(†)	—	(†)	—	(†)	—	(†)	—	(†)	—	(†)
Switzerland	0.188564	0.014158	-1.0216	0	-0.7355	0	-0.3155	0	0.0577	0.0123179	0.5498	0.018639	1.1181	0.0285518	1.6509	0.049166
Turkey	0.266219	0.011359	-0.9756	0	-0.7142	0	-0.3162	0	0.1247	0.0133261	0.6485	0.0127614	1.2873	0.026518	1.9092	0.0580144
United Kingdom¹	-0.0199915	0.0164133	-1.3778	0	-0.9534	0	-0.5013	0	-0.0754	0	0.3968	0.0159537	0.9068	0.0389827	1.3914	0.077015
United States¹	—	(†)	—	(†)	—	(†)	—	(†)	—	(†)	—	(†)	—	(†)	—	(†)
Partners
Albania	—	(†)	—	(†)	—	(†)	—	(†)	—	(†)	—	(†)	—	(†)	—	(†)
Argentina	-0.0885361	0.0144203	-1.2958	0	-0.9601	0	-0.5569	0	-0.1516	0	0.3124	0.0171519	0.8117	0.0207516	1.3148	0.0438678
Azerbaijan	—	(†)	—	(†)	—	(†)	—	(†)	—	(†)	—	(†)	—	(†)	—	(†)
Brazil	-0.114852	0.0126549	-1.3326	0	-0.9737	0	-0.6008	0	-0.1638	0	0.3016	0.0149854	0.78	0.02418	1.3327	0.053924
Brunei Darussalam	-0.245554	0.0119673	-1.4303	0	-1.0566	0	-0.6263	0	-0.2114	0	0.1539	0.0115024	0.5672	0.0169803	0.9362	0.0452468
Bulgaria	—	(†)	—	(†)	—	(†)	—	(†)	—	(†)	—	(†)	—	(†)	—	(†)
Cambodia	—	(†)	—	(†)	—	(†)	—	(†)	—	(†)	—	(†)	—	(†)	—	(†)
Croatia	-0.135736	0.013333	-1.2532	0	-0.9834	0	-0.6161	0	-0.1923	0	0.2426	0.0133124	0.7138	0.0254839	1.1937	0.0471479
Cyprus³	0.0679274	0.0161724	-1.1179	0	-0.795	0	-0.392	0	-0.0824	0	0.4254	0.0219532	0.9493	0.0320202	1.646	0.0850236
Dominican Republic	—	(†)	—	(†)	—	(†)	—	(†)	—	(†)	—	(†)	—	(†)	—	(†)
El Salvador	—	(†)	—	(†)	—	(†)	—	(†)	—	(†)	—	(†)	—	(†)	—	(†)
Georgia	—	(†)	—	(†)	—	(†)	—	(†)	—	(†)	—	(†)	—	(†)	—	(†)
Guatemala	—	(†)	—	(†)	—	(†)	—	(†)	—	(†)	—	(†)	—	(†)	—	(†)
Hong Kong (China)¹	-0.0521189	0.0152584	-1.3097	0	-0.8984	0	-0.4703	0	-0.1001	0	0.3863	0.0157804	0.7573	0.0213051	1.2564	0.0419819
Indonesia	—	(†)	—	(†)	—	(†)	—	(†)	—	(†)	—	(†)	—	(†)	—	(†)
Jamaica¹	0.107674	0.0257553	-1.2694	0	-0.9108	0	-0.415	0	0.0365	0.0133929	0.5323	0.02317	1.046	0.0422337	1.6317	0.126647
Jordan	—	(†)	—	(†)	—	(†)	—	(†)	—	(†)	—	(†)	—	(†)	—	(†)
Kazakhstan	—	(†)	—	(†)	—	(†)	—	(†)	—	(†)	—	(†)	—	(†)	—	(†)
Kosovo⁴	—	(†)	—	(†)	—	(†)	—	(†)	—	(†)	—	(†)	—	(†)	—	(†)
Macao (China)	-0.0824311	0.0127969	-1.172	0	-0.8513	0	-0.5107	0	-0.1281	0	0.2852	0.0141169	0.7129	0.0269336	1.1588	0.0432067
Malaysia	—	(†)	—	(†)	—	(†)	—	(†)	—	(†)	—	(†)	—	(†)	—	(†)
Malta	0.0203344	0.0182429	-1.344	0	-0.8983	0	-0.4428	0	-0.0415	0	0.4697	0.0213781	1.0547	0.0542806	1.5453	0.07048
Republic of Moldova	—	(†)	—	(†)	—	(†)	—	(†)	—	(†)	—	(†)	—	(†)	—	(†)
Mongolia	—	(†)	—	(†)	—	(†)	—	(†)	—	(†)	—	(†)	—	(†)	—	(†)
Montenegro	-0.0459327	0.0169005	-1.2253	0	-0.9491	0	-0.5645	0	-0.1514	0	0.3559	0.0179337	0.8677	0.0413554	1.4045	0.0593622
Morocco	—	(†)	—	(†)	—	(†)	—	(†)	—	(†)	—	(†)	—	(†)	—	(†)
North Macedonia⁵	—	(†)	—	(†)	—	(†)	—	(†)	—	(†)	—	(†)	—	(†)	—	(†)
Palestinian Authority	—	(†)	—	(†)	—	(†)	—	(†)	—	(†)	—	(†)	—	(†)	—	(†)
Panama¹	—	(†)	—	(†)	—	(†)	—	(†)	—	(†)	—	(†)	—	(†)	—	(†)
Paraguay	—	(†)	—	(†)	—	(†)	—	(†)	—	(†)	—	(†)	—	(†)	—	(†)
Peru	—	(†)	—	(†)	—	(†)	—	(†)	—	(†)	—	(†)	—	(†)	—	(†)
Philippines	—	(†)	—	(†)	—	(†)	—	(†)	—	(†)	—	(†)	—	(†)	—	(†)
Qatar	—	(†)	—	(†)	—	(†)	—	(†)	—	(†)	—	(†)	—	(†)	—	(†)
Romania	0.0579612	0.0126878	-1.0728	0	-0.7748	0	-0.4078	0	-0.0453	0	0.409	0.0133945	0.9168	0.0290097	1.436	0.0489651
Saudi Arabia	—	(†)	—	(†)	—	(†)	—	(†)	—	(†)	—	(†)	—	(†)	—	(†)
Serbia	0.0190846	0.0144889	-1.1719	0	-0.8594	0	-0.4828	0	-0.0915	0	0.3841	0.0163954	0.8941	0.0273401	1.4858	0.0709893
Singapore	0.139481	0.0139445	-1.2049	0	-0.8362	0	-0.3672	0	0.0664	0.0133752	0.5585	0.0107847	1.1953	0.0364199	1.7259	0.0361206
Chinese Taipei	0.0379687	0.0188372	-1.1588	0	-0.8198	0	-0.4393	0	-0.0947	0	0.3736	0.0205877	0.8897	0.045017	1.636	0.0744012
Thailand	—	(†)	—	(†)	—	(†)	—	(†)	—	(†)	—	(†)	—	(†)	—	(†)
Ukrainian regions	—	(†)	—	(†)	—	(†)	—	(†)	—	(†)	—	(†)	—	(†)	—	(†)
United Arab Emirates	—	(†)	—	(†)	—	(†)	—	(†)	—	(†)	—	(†)	—	(†)	—	(†)
Uruguay	0.0858504	0.0158537	-1.0699	0	-0.7777	0	-0.3846	0	-0.0107	0.00686761	0.4573	0.0138978	0.9684	0.0297481	1.5497	0.0407518
Uzbekistan	—	(†)	—	(†)	—	(†)	—	(†)	—	(†)	—	(†)	—	(†)	—	(†)
Viet Nam	—	(†)	—	(†)	—	(†)	—	(†)	—	(†)	—	(†)	—	(†)	—	(†)
Data Notes:
n/a Data not available
— No data
‡ Reporting standard not met
† S.E. not applicable
Country Notes:
¹ Caution is required when interpreting estimates because one or more PISA sampling standards were not met (see PISA 2022 Results [Volume I] Reader's Guide, Annexes A2 and A4).
² The statistical data for Israel are supplied by and under the responsibility of the relevant Israeli authorities. The use of such data by the OECD is without prejudice to the status of the Golan Heights, East Jerusalem and Israeli settlements in the West Bank under the terms of international law.
³ Information on data for Cyprus: https://oe.cd/cyprus-disclaimer
⁴ This designation is without prejudice to positions on status, and is in line with United Nations Security Council Resolution 1244/99 and the Advisory Opinion of the International Court of Justice on Kosovo's declaration of independence.
⁵ North Macedonia refers to the Republic of North Macedonia.

## Sheet: ATTCONFM
Continuous variables from questionnaire: Overall results
ATTCONFM: Attitudes towards and confidence about financial matters (WLE)
	Mean score		5th		10th		25th		Median (50th)		75th		90th		95th
	Mean	S.E.	Score	S.E.	Score	S.E.	Score	S.E.	Score	S.E.	Score	S.E.	Score	S.E.	Score	S.E.
OECD
Australia¹	—	(†)	—	(†)	—	(†)	—	(†)	—	(†)	—	(†)	—	(†)	—	(†)
Austria	-0.043623	0.0157922	-1.3105	0	-1.0199	0	-0.6006	0	-0.124	0	0.4329	0.0185535	1.0853	0.0478977	1.5445	0.0447401
Belgium	‡	(†)	‡	(†)	‡	(†)	‡	(†)	‡	(†)	‡	(†)	‡	(†)	‡	(†)
Canada¹	-0.0263208	0.0120381	-1.1897	0	-0.945	0	-0.5163	0	-0.0814	0	0.2737	0	0.9978	0.0269146	1.7136	0.0689625
Chile	—	(†)	—	(†)	—	(†)	—	(†)	—	(†)	—	(†)	—	(†)	—	(†)
Colombia	—	(†)	—	(†)	—	(†)	—	(†)	—	(†)	—	(†)	—	(†)	—	(†)
Costa Rica	0.415642	0.0193447	-1.0632	0	-0.688	0	-0.1627	0	0.2737	0	0.9712	0.0252463	1.7739	0.0267623	2.6099	0.58504
Czech Republic	-0.166742	0.0165074	-1.2623	0	-1.0341	0	-0.6395	0	-0.2467	0	0.2395	0.0418629	0.7228	0.0276722	1.3596	0.0776187
Denmark¹	0.00309723	0.0143831	-0.9465	0	-0.7643	0	-0.4575	0	-0.0814	0	0.2737	0	0.9458	0.0393125	1.4439	0.0810127
Estonia	—	(†)	—	(†)	—	(†)	—	(†)	—	(†)	—	(†)	—	(†)	—	(†)
Finland	—	(†)	—	(†)	—	(†)	—	(†)	—	(†)	—	(†)	—	(†)	—	(†)
France	—	(†)	—	(†)	—	(†)	—	(†)	—	(†)	—	(†)	—	(†)	—	(†)
Germany	—	(†)	—	(†)	—	(†)	—	(†)	—	(†)	—	(†)	—	(†)	—	(†)
Greece	—	(†)	—	(†)	—	(†)	—	(†)	—	(†)	—	(†)	—	(†)	—	(†)
Hungary	-0.0954727	0.015341	-1.2899	0	-0.9947	0	-0.596	0	-0.1597	0	0.2737	0	0.9216	0.0209909	1.4603	0.053194
Iceland	—	(†)	—	(†)	—	(†)	—	(†)	—	(†)	—	(†)	—	(†)	—	(†)
Ireland¹	—	(†)	—	(†)	—	(†)	—	(†)	—	(†)	—	(†)	—	(†)	—	(†)
Israel²	—	(†)	—	(†)	—	(†)	—	(†)	—	(†)	—	(†)	—	(†)	—	(†)
Italy	-0.14279	0.0151515	-1.3184	0	-1.0314	0	-0.6235	0	-0.1808	0	0.2737	0	0.8377	0.0256529	1.3184	0.0835779
Japan	—	(†)	—	(†)	—	(†)	—	(†)	—	(†)	—	(†)	—	(†)	—	(†)
Korea	—	(†)	—	(†)	—	(†)	—	(†)	—	(†)	—	(†)	—	(†)	—	(†)
Latvia¹	—	(†)	—	(†)	—	(†)	—	(†)	—	(†)	—	(†)	—	(†)	—	(†)
Lithuania	—	(†)	—	(†)	—	(†)	—	(†)	—	(†)	—	(†)	—	(†)	—	(†)
Mexico	—	(†)	—	(†)	—	(†)	—	(†)	—	(†)	—	(†)	—	(†)	—	(†)
Netherlands¹	-0.0774761	0.015763	-1.0951	0	-0.9084	0	-0.5501	0	-0.1808	0	0.2737	0	0.8465	0.0596642	1.3969	0.0520996
New Zealand¹	—	(†)	—	(†)	—	(†)	—	(†)	—	(†)	—	(†)	—	(†)	—	(†)
Norway	-0.0106279	0.015478	-1.2255	0	-0.9541	0	-0.5682	0	-0.1266	0	0.2737	0	1.0497	0.0496342	2.1829	0.34337
Poland	-0.0578194	0.0184865	-1.2976	0	-1.0632	0	-0.574	0	-0.1092	0	0.2737	0	1.0291	0.0489386	1.734	0.0675244
Portugal	0.228579	0.0145294	-0.9974	0	-0.6996	0	-0.2441	0	0.1716	0.000313048	0.531	0.0195954	1.2311	0.0340616	1.8604	0.100704
Slovak Republic	—	(†)	—	(†)	—	(†)	—	(†)	—	(†)	—	(†)	—	(†)	—	(†)
Slovenia	—	(†)	—	(†)	—	(†)	—	(†)	—	(†)	—	(†)	—	(†)	—	(†)
Spain	0.000772308	0.00808735	-1.1431	0	-0.8871	0	-0.488	0	-0.0761	0	0.3288	0.0153315	1.0435	0.0227166	1.5094	0.0137012
Sweden	—	(†)	—	(†)	—	(†)	—	(†)	—	(†)	—	(†)	—	(†)	—	(†)
Switzerland	—	(†)	—	(†)	—	(†)	—	(†)	—	(†)	—	(†)	—	(†)	—	(†)
Turkey	—	(†)	—	(†)	—	(†)	—	(†)	—	(†)	—	(†)	—	(†)	—	(†)
United Kingdom¹	—	(†)	—	(†)	—	(†)	—	(†)	—	(†)	—	(†)	—	(†)	—	(†)
United States¹	0.0716749	0.0177962	-1.0632	0	-0.8082	0	-0.4112	0	-0.0185	0.0200935	0.321	0.019171	1.0777	0.0690185	1.6233	0.089549
Partners
Albania	—	(†)	—	(†)	—	(†)	—	(†)	—	(†)	—	(†)	—	(†)	—	(†)
Argentina	—	(†)	—	(†)	—	(†)	—	(†)	—	(†)	—	(†)	—	(†)	—	(†)
Azerbaijan	—	(†)	—	(†)	—	(†)	—	(†)	—	(†)	—	(†)	—	(†)	—	(†)
Brazil	-0.0984527	0.0139617	-1.6917	0	-1.0632	0	-0.6523	0	-0.1105	0	0.2737	0	1.0761	0.0433662	1.8182	0.0891215
Brunei Darussalam	—	(†)	—	(†)	—	(†)	—	(†)	—	(†)	—	(†)	—	(†)	—	(†)
Bulgaria	-0.0443015	0.0223289	-2.5318	0	-1.2544	0	-0.7364	0	-0.0728	0	0.3218	0.022314	1.4603	0.0763965	3.4528	0
Cambodia	—	(†)	—	(†)	—	(†)	—	(†)	—	(†)	—	(†)	—	(†)	—	(†)
Croatia	—	(†)	—	(†)	—	(†)	—	(†)	—	(†)	—	(†)	—	(†)	—	(†)
Cyprus³	—	(†)	—	(†)	—	(†)	—	(†)	—	(†)	—	(†)	—	(†)	—	(†)
Dominican Republic	—	(†)	—	(†)	—	(†)	—	(†)	—	(†)	—	(†)	—	(†)	—	(†)
El Salvador	—	(†)	—	(†)	—	(†)	—	(†)	—	(†)	—	(†)	—	(†)	—	(†)
Georgia	—	(†)	—	(†)	—	(†)	—	(†)	—	(†)	—	(†)	—	(†)	—	(†)
Guatemala	—	(†)	—	(†)	—	(†)	—	(†)	—	(†)	—	(†)	—	(†)	—	(†)
Hong Kong (China)¹	—	(†)	—	(†)	—	(†)	—	(†)	—	(†)	—	(†)	—	(†)	—	(†)
Indonesia	—	(†)	—	(†)	—	(†)	—	(†)	—	(†)	—	(†)	—	(†)	—	(†)
Jamaica¹	—	(†)	—	(†)	—	(†)	—	(†)	—	(†)	—	(†)	—	(†)	—	(†)
Jordan	—	(†)	—	(†)	—	(†)	—	(†)	—	(†)	—	(†)	—	(†)	—	(†)
Kazakhstan	—	(†)	—	(†)	—	(†)	—	(†)	—	(†)	—	(†)	—	(†)	—	(†)
Kosovo⁴	—	(†)	—	(†)	—	(†)	—	(†)	—	(†)	—	(†)	—	(†)	—	(†)
Macao (China)	—	(†)	—	(†)	—	(†)	—	(†)	—	(†)	—	(†)	—	(†)	—	(†)
Malaysia	-0.0489114	0.0158646	-1.3938	0	-1.0632	0	-0.5059	0	0.0142	0.0124	0.2737	0.012493	0.9518	0.0285715	1.4589	0.0406605
Malta	—	(†)	—	(†)	—	(†)	—	(†)	—	(†)	—	(†)	—	(†)	—	(†)
Republic of Moldova	—	(†)	—	(†)	—	(†)	—	(†)	—	(†)	—	(†)	—	(†)	—	(†)
Mongolia	—	(†)	—	(†)	—	(†)	—	(†)	—	(†)	—	(†)	—	(†)	—	(†)
Montenegro	—	(†)	—	(†)	—	(†)	—	(†)	—	(†)	—	(†)	—	(†)	—	(†)
Morocco	—	(†)	—	(†)	—	(†)	—	(†)	—	(†)	—	(†)	—	(†)	—	(†)
North Macedonia⁵	—	(†)	—	(†)	—	(†)	—	(†)	—	(†)	—	(†)	—	(†)	—	(†)
Palestinian Authority	—	(†)	—	(†)	—	(†)	—	(†)	—	(†)	—	(†)	—	(†)	—	(†)
Panama¹	—	(†)	—	(†)	—	(†)	—	(†)	—	(†)	—	(†)	—	(†)	—	(†)
Paraguay	—	(†)	—	(†)	—	(†)	—	(†)	—	(†)	—	(†)	—	(†)	—	(†)
Peru	0.0418185	0.017034	-1.2343	0	-0.9246	0	-0.4654	0	-0.0487	0	0.4658	0.0107417	1.1413	0.0468604	1.6007	0.0336027
Philippines	—	(†)	—	(†)	—	(†)	—	(†)	—	(†)	—	(†)	—	(†)	—	(†)
Qatar	—	(†)	—	(†)	—	(†)	—	(†)	—	(†)	—	(†)	—	(†)	—	(†)
Romania	—	(†)	—	(†)	—	(†)	—	(†)	—	(†)	—	(†)	—	(†)	—	(†)
Saudi Arabia	0.0678594	0.0229644	-3.2336	0	-1.186	0	-0.586	0	0.1821	0.0750531	0.5	0.0322476	1.7229	0.0827913	3.0937	0
Serbia	—	(†)	—	(†)	—	(†)	—	(†)	—	(†)	—	(†)	—	(†)	—	(†)
Singapore	—	(†)	—	(†)	—	(†)	—	(†)	—	(†)	—	(†)	—	(†)	—	(†)
Chinese Taipei	—	(†)	—	(†)	—	(†)	—	(†)	—	(†)	—	(†)	—	(†)	—	(†)
Thailand	—	(†)	—	(†)	—	(†)	—	(†)	—	(†)	—	(†)	—	(†)	—	(†)
Ukrainian regions	—	(†)	—	(†)	—	(†)	—	(†)	—	(†)	—	(†)	—	(†)	—	(†)
United Arab Emirates	0.139501	0.0138024	-1.4778	0	-1.0632	0	-0.495	0	0.0761	0.00641038	0.4855	0.0188309	1.6211	0.0700538	3.0937	0
Uruguay	—	(†)	—	(†)	—	(†)	—	(†)	—	(†)	—	(†)	—	(†)	—	(†)
Uzbekistan	—	(†)	—	(†)	—	(†)	—	(†)	—	(†)	—	(†)	—	(†)	—	(†)
Viet Nam	—	(†)	—	(†)	—	(†)	—	(†)	—	(†)	—	(†)	—	(†)	—	(†)
Data Notes:
n/a Data not available
— No data
‡ Reporting standard not met
† S.E. not applicable
Country Notes:
¹ Caution is required when interpreting estimates because one or more PISA sampling standards were not met (see PISA 2022 Results [Volume I] Reader's Guide, Annexes A2 and A4).
² The statistical data for Israel are supplied by and under the responsibility of the relevant Israeli authorities. The use of such data by the OECD is without prejudice to the status of the Golan Heights, East Jerusalem and Israeli settlements in the West Bank under the terms of international law.
³ Information on data for Cyprus: https://oe.cd/cyprus-disclaimer
⁴ This designation is without prejudice to positions on status, and is in line with United Nations Security Council Resolution 1244/99 and the Advisory Opinion of the International Court of Justice on Kosovo's declaration of independence.
⁵ North Macedonia refers to the Republic of North Macedonia.

## Sheet: ATTIMMP
Continuous variables from questionnaire: Overall results
ATTIMMP: Parents' attitudes towards immigrants (WLE)
	Mean score		5th		10th		25th		Median (50th)		75th		90th		95th
	Mean	S.E.	Score	S.E.	Score	S.E.	Score	S.E.	Score	S.E.	Score	S.E.	Score	S.E.	Score	S.E.
OECD
Australia¹	—	(†)	—	(†)	—	(†)	—	(†)	—	(†)	—	(†)	—	(†)	—	(†)
Austria	—	(†)	—	(†)	—	(†)	—	(†)	—	(†)	—	(†)	—	(†)	—	(†)
Belgium	—	(†)	—	(†)	—	(†)	—	(†)	—	(†)	—	(†)	—	(†)	—	(†)
Canada¹	—	(†)	—	(†)	—	(†)	—	(†)	—	(†)	—	(†)	—	(†)	—	(†)
Chile	—	(†)	—	(†)	—	(†)	—	(†)	—	(†)	—	(†)	—	(†)	—	(†)
Colombia	-0.145956	0.0180742	-1.5841	0	-1.1773	0	-0.7727	0	-0.4189	0	0.4671	0.0758116	1.6155	0	1.6155	0
Costa Rica	—	(†)	—	(†)	—	(†)	—	(†)	—	(†)	—	(†)	—	(†)	—	(†)
Czech Republic	—	(†)	—	(†)	—	(†)	—	(†)	—	(†)	—	(†)	—	(†)	—	(†)
Denmark¹	—	(†)	—	(†)	—	(†)	—	(†)	—	(†)	—	(†)	—	(†)	—	(†)
Estonia	—	(†)	—	(†)	—	(†)	—	(†)	—	(†)	—	(†)	—	(†)	—	(†)
Finland	—	(†)	—	(†)	—	(†)	—	(†)	—	(†)	—	(†)	—	(†)	—	(†)
France	—	(†)	—	(†)	—	(†)	—	(†)	—	(†)	—	(†)	—	(†)	—	(†)
Germany	‡	(†)	‡	(†)	‡	(†)	‡	(†)	‡	(†)	‡	(†)	‡	(†)	‡	(†)
Greece	—	(†)	—	(†)	—	(†)	—	(†)	—	(†)	—	(†)	—	(†)	—	(†)
Hungary	—	(†)	—	(†)	—	(†)	—	(†)	—	(†)	—	(†)	—	(†)	—	(†)
Iceland	—	(†)	—	(†)	—	(†)	—	(†)	—	(†)	—	(†)	—	(†)	—	(†)
Ireland¹	0.272957	0.0160512	-1.1262	0	-0.8428	0	-0.4189	0	0.1304	0.137786	0.9962	0	1.6155	0	1.6155	0
Israel²	—	(†)	—	(†)	—	(†)	—	(†)	—	(†)	—	(†)	—	(†)	—	(†)
Italy	0.00845724	0.0128771	-1.2621	0	-1.0694	0	-0.6248	0	0.0351	0.00475989	0.5488	0	1.6155	0	1.6155	0
Japan	—	(†)	—	(†)	—	(†)	—	(†)	—	(†)	—	(†)	—	(†)	—	(†)
Korea	-0.290564	0.0140741	-1.4073	0	-1.1773	0	-0.8428	0	-0.4189	0	0.0351	0	0.9962	0.249058	1.6155	0
Latvia¹	-0.650479	0.0147588	-1.5373	0	-1.3605	0	-1.1262	0	-0.8381	0	-0.4189	0	0.1417	0.097071	0.5488	0.0922913
Lithuania	—	(†)	—	(†)	—	(†)	—	(†)	—	(†)	—	(†)	—	(†)	—	(†)
Mexico	—	(†)	—	(†)	—	(†)	—	(†)	—	(†)	—	(†)	—	(†)	—	(†)
Netherlands¹	—	(†)	—	(†)	—	(†)	—	(†)	—	(†)	—	(†)	—	(†)	—	(†)
New Zealand¹	—	(†)	—	(†)	—	(†)	—	(†)	—	(†)	—	(†)	—	(†)	—	(†)
Norway	—	(†)	—	(†)	—	(†)	—	(†)	—	(†)	—	(†)	—	(†)	—	(†)
Poland	—	(†)	—	(†)	—	(†)	—	(†)	—	(†)	—	(†)	—	(†)	—	(†)
Portugal	0.4804	0.0129733	-0.8428	0	-0.4189	0	-0.4189	0	0.4671	0.0826783	1.6155	0.172918	1.6155	0	1.6155	0
Slovak Republic	—	(†)	—	(†)	—	(†)	—	(†)	—	(†)	—	(†)	—	(†)	—	(†)
Slovenia	—	(†)	—	(†)	—	(†)	—	(†)	—	(†)	—	(†)	—	(†)	—	(†)
Spain	—	(†)	—	(†)	—	(†)	—	(†)	—	(†)	—	(†)	—	(†)	—	(†)
Sweden	—	(†)	—	(†)	—	(†)	—	(†)	—	(†)	—	(†)	—	(†)	—	(†)
Switzerland	—	(†)	—	(†)	—	(†)	—	(†)	—	(†)	—	(†)	—	(†)	—	(†)
Turkey	—	(†)	—	(†)	—	(†)	—	(†)	—	(†)	—	(†)	—	(†)	—	(†)
United Kingdom¹	—	(†)	—	(†)	—	(†)	—	(†)	—	(†)	—	(†)	—	(†)	—	(†)
United States¹	—	(†)	—	(†)	—	(†)	—	(†)	—	(†)	—	(†)	—	(†)	—	(†)
Partners
Albania	—	(†)	—	(†)	—	(†)	—	(†)	—	(†)	—	(†)	—	(†)	—	(†)
Argentina	—	(†)	—	(†)	—	(†)	—	(†)	—	(†)	—	(†)	—	(†)	—	(†)
Azerbaijan	—	(†)	—	(†)	—	(†)	—	(†)	—	(†)	—	(†)	—	(†)	—	(†)
Brazil	0.12545	0.0139972	-1.1262	0	-0.9078	0	-0.4189	0	0.03	0.00335611	0.8835	0.0213768	1.6155	0	1.6155	0
Brunei Darussalam	—	(†)	—	(†)	—	(†)	—	(†)	—	(†)	—	(†)	—	(†)	—	(†)
Bulgaria	—	(†)	—	(†)	—	(†)	—	(†)	—	(†)	—	(†)	—	(†)	—	(†)
Cambodia	—	(†)	—	(†)	—	(†)	—	(†)	—	(†)	—	(†)	—	(†)	—	(†)
Croatia	-0.358427	0.0135889	-1.4565	0	-1.2644	0	-0.9048	0	-0.4189	0	0.0351	0	0.8835	0	1.6155	0
Cyprus³	—	(†)	—	(†)	—	(†)	—	(†)	—	(†)	—	(†)	—	(†)	—	(†)
Dominican Republic	-0.2946	0.015624	-1.9457	0	-1.5373	0	-1.0156	0	-0.4189	0	0.4614	0.0317504	1.6155	0.01203	1.6155	0
El Salvador	—	(†)	—	(†)	—	(†)	—	(†)	—	(†)	—	(†)	—	(†)	—	(†)
Georgia	-0.106553	0.0158133	-1.2589	0	-1.0415	0	-0.4823	0	-0.4823	0	0.4098	0.0293147	1.2759	0	1.2759	0
Guatemala	—	(†)	—	(†)	—	(†)	—	(†)	—	(†)	—	(†)	—	(†)	—	(†)
Hong Kong (China)¹	-0.202498	0.0147108	-1.0786	0	-0.8189	0	-0.4994	0	-0.4994	0	0.3028	0.0185445	0.7343	0.0354497	1.554	0
Indonesia	—	(†)	—	(†)	—	(†)	—	(†)	—	(†)	—	(†)	—	(†)	—	(†)
Jamaica¹	—	(†)	—	(†)	—	(†)	—	(†)	—	(†)	—	(†)	—	(†)	—	(†)
Jordan	—	(†)	—	(†)	—	(†)	—	(†)	—	(†)	—	(†)	—	(†)	—	(†)
Kazakhstan	—	(†)	—	(†)	—	(†)	—	(†)	—	(†)	—	(†)	—	(†)	—	(†)
Kosovo⁴	—	(†)	—	(†)	—	(†)	—	(†)	—	(†)	—	(†)	—	(†)	—	(†)
Macao (China)	0.0820787	0.00981484	-1.0906	0	-0.8824	0	-0.1526	0	0.0171	0	0.401	0.000411098	1.5321	0	1.5502	0
Malaysia	—	(†)	—	(†)	—	(†)	—	(†)	—	(†)	—	(†)	—	(†)	—	(†)
Malta	—	(†)	—	(†)	—	(†)	—	(†)	—	(†)	—	(†)	—	(†)	—	(†)
Republic of Moldova	—	(†)	—	(†)	—	(†)	—	(†)	—	(†)	—	(†)	—	(†)	—	(†)
Mongolia	—	(†)	—	(†)	—	(†)	—	(†)	—	(†)	—	(†)	—	(†)	—	(†)
Montenegro	—	(†)	—	(†)	—	(†)	—	(†)	—	(†)	—	(†)	—	(†)	—	(†)
Morocco	—	(†)	—	(†)	—	(†)	—	(†)	—	(†)	—	(†)	—	(†)	—	(†)
North Macedonia⁵	—	(†)	—	(†)	—	(†)	—	(†)	—	(†)	—	(†)	—	(†)	—	(†)
Palestinian Authority	—	(†)	—	(†)	—	(†)	—	(†)	—	(†)	—	(†)	—	(†)	—	(†)
Panama¹	-0.254994	0.0274561	-1.8561	0	-1.4106	0	-1.0156	0	-0.4189	0	0.4671	0	1.6155	0	1.6155	0
Paraguay	—	(†)	—	(†)	—	(†)	—	(†)	—	(†)	—	(†)	—	(†)	—	(†)
Peru	—	(†)	—	(†)	—	(†)	—	(†)	—	(†)	—	(†)	—	(†)	—	(†)
Philippines	—	(†)	—	(†)	—	(†)	—	(†)	—	(†)	—	(†)	—	(†)	—	(†)
Qatar	—	(†)	—	(†)	—	(†)	—	(†)	—	(†)	—	(†)	—	(†)	—	(†)
Romania	—	(†)	—	(†)	—	(†)	—	(†)	—	(†)	—	(†)	—	(†)	—	(†)
Saudi Arabia	-0.396176	0.019392	-1.8067	0	-1.5373	0	-1.072	0	-0.4189	0	0.137	0.0595934	0.9962	0.701477	1.6155	0
Serbia	—	(†)	—	(†)	—	(†)	—	(†)	—	(†)	—	(†)	—	(†)	—	(†)
Singapore	—	(†)	—	(†)	—	(†)	—	(†)	—	(†)	—	(†)	—	(†)	—	(†)
Chinese Taipei	—	(†)	—	(†)	—	(†)	—	(†)	—	(†)	—	(†)	—	(†)	—	(†)
Thailand	—	(†)	—	(†)	—	(†)	—	(†)	—	(†)	—	(†)	—	(†)	—	(†)
Ukrainian regions	—	(†)	—	(†)	—	(†)	—	(†)	—	(†)	—	(†)	—	(†)	—	(†)
United Arab Emirates	—	(†)	—	(†)	—	(†)	—	(†)	—	(†)	—	(†)	—	(†)	—	(†)
Uruguay	—	(†)	—	(†)	—	(†)	—	(†)	—	(†)	—	(†)	—	(†)	—	(†)
Uzbekistan	—	(†)	—	(†)	—	(†)	—	(†)	—	(†)	—	(†)	—	(†)	—	(†)
Viet Nam	—	(†)	—	(†)	—	(†)	—	(†)	—	(†)	—	(†)	—	(†)	—	(†)
Data Notes:
n/a Data not available
— No data
‡ Reporting standard not met
† S.E. not applicable
Country Notes:
¹ Caution is required when interpreting estimates because one or more PISA sampling standards were not met (see PISA 2022 Results [Volume I] Reader's Guide, Annexes A2 and A4).
² The statistical data for Israel are supplied by and under the responsibility of the relevant Israeli authorities. The use of such data by the OECD is without prejudice to the status of the Golan Heights, East Jerusalem and Israeli settlements in the West Bank under the terms of international law.
³ Information on data for Cyprus: https://oe.cd/cyprus-disclaimer
⁴ This designation is without prejudice to positions on status, and is in line with United Nations Security Council Resolution 1244/99 and the Advisory Opinion of the International Court of Justice on Kosovo's declaration of independence.
⁵ North Macedonia refers to the Republic of North Macedonia.

[truncated: 199 more sheets: BCREATSC, BELONG, BFMJ2, BMMJ1, BODYIMA, BSMJ, BULLIED, COGACMCO, COGACRCO, COOPAGR, CREATACT, CREATAS, CREATEFF, CREATFAM, CREATHME, CREATOOS, CREATOP, CREATOPN, CREATOR, CREATSCH …]
